# Supplementary material for: Triazidotris[μ-2-(2-pyridyl)ethanolato]dicobalt(II) acetonitrile monosolvate
Source: Acta Crystallogr Sect E Struct Rep Online. 2010 Nov 20;66(Pt 12):m1597. doi: 10.1107/S1600536810046891 (PMC3011554; doi:10.1107/S1600536810046891)
Supplement: Supplementary file 1 [file e-66-m1597-sup1.cif]

##############################################################################
###                                                                        ###
###        Electronic paper (Acta Crystallographica Section E)             ###
###                                                                        ###
##############################################################################
#                                                                            #
# This CIF contains the data in a paper accepted for publication in Acta     #
# Crystallographica Section E. It conforms to the requirements of Notes      #
# for Authors for Section E, and has been peer reviewed under the auspices   #
# of the IUCr Commission on Journals.                                        #
#                                                                            #
# Full details of the Crystallographic Information File format               #
# are given in the paper "The Crystallographic Information File (CIF):       #
# a New Standard Archive File for Crystallography" by S. R. Hall, F. H.      #
# Allen and I. D. Brown [Acta Cryst. (1991), A47, 655-685].                  #
#                                                                            #
# The current version of the core CIF dictionary is obtainable from          #
# ftp://ftp.iucr.org/pub/cif_core.dic. The current version number is 2.4.    #
#                                                                            #
# Software is freely available for graphical display of the structure(s) in  #
# this CIF.  For information consult the CIF home page http://www.iucr.org/  #
# cif/home.html                                                              #
#                                                                            #
# This file may be used for bona fide research purposes within the           #
# scientific community so long as proper attribution is given to the journal # 
# article from which it was obtained.                                        #
#                                                                            #
##############################################################################
                                             
data_I
_audit_creation_method     SHELXL-97
_chemical_name_systematic
;
Triazidotris[\m-2-(2-pyridyl)ethanolato]dicobalt(II) acetonitrile monosolvate
;
_chemical_name_common     ?
_chemical_formula_moiety     'C21 H24 Co2 N12 O3,  C2 H3 N'
_chemical_formula_sum     'C23 H27 Co2 N13 O3'
_chemical_formula_iupac     '[Co2 (C7 H8 N O)3 (N3)3],  C2 H3 N'
_chemical_formula_weight     651.44
_chemical_melting_point     ?
_symmetry_cell_setting     triclinic
_symmetry_space_group_name_H-M     P-1
loop_
    _symmetry_equiv_pos_as_xyz
    'x, y, z'
    '-x, -y, -z'
_cell_length_a     10.8612(11)
_cell_length_b     10.9177(12)
_cell_length_c     13.3809(14)
_cell_angle_alpha     90.2990(10)
_cell_angle_beta     112.659(2)
_cell_angle_gamma     97.3110(10)
_cell_volume     1449.8(3)
_cell_formula_units_Z     2
_cell_measurement_reflns_used     2225
_cell_measurement_theta_min     2.5785
_cell_measurement_theta_max     25.238
_cell_measurement_temperature     298(2)
_exptl_crystal_description     block
_exptl_crystal_colour     brown
_exptl_crystal_size_max     0.28
_exptl_crystal_size_mid     0.23
_exptl_crystal_size_min     0.11
_exptl_crystal_density_diffrn     1.492
_exptl_crystal_density_meas     ?
_exptl_crystal_density_method     'not measured'
_exptl_crystal_F_000     668
_exptl_absorpt_coefficient_mu     1.194
_exptl_absorpt_correction_type     multi-scan
_exptl_absorpt_process_details     '(SADABS; Sheldrick, 1996)'
_exptl_absorpt_correction_T_min     0.7310
_exptl_absorpt_correction_T_max     0.8799
_exptl_special_details
;
;
_diffrn_ambient_temperature     298(2)
_diffrn_radiation_type     MoK\a
_diffrn_radiation_wavelength     0.71073
_diffrn_radiation_source     'fine-focus sealed tube'
_diffrn_radiation_monochromator     graphite
_diffrn_measurement_device_type     'Bruker SMART 1000 CCD'
_diffrn_measurement_method     'phi and omega scans'
_diffrn_detector_area_resol_mean     ?
_diffrn_reflns_number     7657
_diffrn_reflns_av_R_equivalents     0.0252
_diffrn_reflns_av_sigmaI/netI     0.0664
_diffrn_reflns_theta_min     1.65
_diffrn_reflns_theta_max     25.02
_diffrn_reflns_theta_full     25.02
_diffrn_measured_fraction_theta_max     0.986
_diffrn_measured_fraction_theta_full     0.986
_diffrn_reflns_limit_h_min     -12
_diffrn_reflns_limit_h_max     12
_diffrn_reflns_limit_k_min     -12
_diffrn_reflns_limit_k_max     12
_diffrn_reflns_limit_l_min     -15
_diffrn_reflns_limit_l_max     9
_diffrn_standards_number     ?
_diffrn_standards_interval_count     ?
_diffrn_standards_interval_time     ?
_diffrn_standards_decay_%     ?
_reflns_number_total     5044
_reflns_number_gt     3337
_reflns_threshold_expression     >2sigma(I)
_refine_ls_structure_factor_coef     Fsqd
_refine_ls_matrix_type     full
_refine_ls_R_factor_all     0.0692
_refine_ls_R_factor_gt     0.0407
_refine_ls_wR_factor_gt     0.0903
_refine_ls_wR_factor_ref     0.0980
_refine_ls_goodness_of_fit_ref     1.001
_refine_ls_restrained_S_all     1.001
_refine_ls_number_reflns     5044
_refine_ls_number_parameters     399
_refine_ls_number_restraints     0
_refine_ls_hydrogen_treatment     constr
_refine_ls_weighting_scheme     calc
_refine_ls_weighting_details
                 'calc w=1/[\s^2^(Fo^2^)+(0.0388P)^2^] where P=(Fo^2^+2Fc^2^)/3'
_atom_sites_solution_hydrogens     geom
_atom_sites_solution_primary     direct
_atom_sites_solution_secondary     difmap
_refine_ls_shift/su_max     0.001
_refine_ls_shift/su_mean     0.000
_refine_diff_density_max     0.451
_refine_diff_density_min     -0.272
_refine_ls_extinction_method     none
_refine_ls_extinction_coef     ?
loop_
    _atom_type_symbol
    _atom_type_description
    _atom_type_scat_dispersion_real
    _atom_type_scat_dispersion_imag
    _atom_type_scat_source
    'C' 'C' 0.0033 0.0016
                         'International Tables Vol C Tables 4.2.6.8 and 6.1.1.4'
    'H' 'H' 0.0000 0.0000
                         'International Tables Vol C Tables 4.2.6.8 and 6.1.1.4'
    'O' 'O' 0.0106 0.0060
                         'International Tables Vol C Tables 4.2.6.8 and 6.1.1.4'
    'N' 'N' 0.0061 0.0033
                         'International Tables Vol C Tables 4.2.6.8 and 6.1.1.4'
    'Co' 'Co' 0.3494 0.9721
                         'International Tables Vol C Tables 4.2.6.8 and 6.1.1.4'
_computing_data_collection     'APEX2 (Bruker, 2006)'
_computing_cell_refinement     'SAINT (Bruker, 2006)'
_computing_data_reduction     'SAINT (Bruker, 2006)'
_computing_structure_solution     'SHELXS97 (Sheldrick, 2008)'
_computing_structure_refinement     'SHELXL97 (Sheldrick, 2008)'
_computing_molecular_graphics     'SHELXTL (Sheldrick, 2008)'
_computing_publication_material     'SHELXTL (Sheldrick, 2008)'
loop_
    _atom_site_type_symbol
    _atom_site_label
    _atom_site_fract_x
    _atom_site_fract_y
    _atom_site_fract_z
    _atom_site_U_iso_or_equiv
    _atom_site_adp_type
    _atom_site_calc_flag
    _atom_site_refinement_flags
    _atom_site_occupancy
    _atom_site_disorder_assembly
    _atom_site_disorder_group
    Co Co1 0.79597(5) 0.73623(4) 0.18322(4) 0.03535(16) Uani d . 1 . .
    Co Co2 0.78387(5) 0.97181(5) 0.19775(4) 0.03735(16) Uani d . 1 . .
    N N1 0.7998(3) 0.6546(3) 0.0525(2) 0.0396(8) Uani d . 1 . .
    N N2 0.9332(3) 0.6468(3) 0.2842(3) 0.0401(8) Uani d . 1 . .
    N N3 0.6333(3) 1.0413(3) 0.2150(3) 0.0428(8) Uani d . 1 . .
    N N4 0.6574(3) 0.6080(3) 0.1861(3) 0.0461(9) Uani d . 1 . .
    N N5 0.6549(3) 0.5761(3) 0.2696(3) 0.0536(10) Uani d . 1 . .
    N N6 0.6448(5) 0.5410(5) 0.3463(4) 0.1064(19) Uani d . 1 . .
    N N7 0.9149(4) 1.0879(3) 0.3095(3) 0.0505(9) Uani d . 1 . .
    N N8 1.0220(4) 1.1180(3) 0.3044(3) 0.0544(10) Uani d . 1 . .
    N N9 1.1266(5) 1.1512(4) 0.3049(4) 0.0926(16) Uani d . 1 . .
    N N10 0.7804(3) 1.0773(3) 0.0821(3) 0.0482(9) Uani d . 1 . .
    N N11 0.7882(3) 1.1876(3) 0.0911(3) 0.0435(8) Uani d . 1 . .
    N N12 0.7913(4) 1.2946(3) 0.0908(3) 0.0645(11) Uani d . 1 . .
    N N13 0.6698(14) 0.2524(18) 0.6694(12) 0.215(8) Uani d P 0.691(13) A 1
    N N13' 0.438(6) 0.163(9) 0.532(5) 0.22(4) Uani d P 0.309(13) A 2
    O O1 0.9186(2) 0.8804(2) 0.1873(2) 0.0387(6) Uani d . 1 . .
    O O2 0.7787(2) 0.8383(2) 0.29203(19) 0.0385(6) Uani d . 1 . .
    O O3 0.6765(2) 0.8409(2) 0.09277(19) 0.0367(6) Uani d . 1 . .
    C C1 0.9670(4) 0.8961(4) 0.1030(3) 0.0487(11) Uani d . 1 . .
    H H1A 1.0390 0.9653 0.1226 0.058 Uiso calc R 1 . .
    H H1B 0.8949 0.9136 0.0367 0.058 Uiso calc R 1 . .
    C C2 1.0189(4) 0.7779(4) 0.0853(4) 0.0510(11) Uani d . 1 . .
    H H2A 1.0782 0.7957 0.0468 0.061 Uiso calc R 1 . .
    H H2B 1.0707 0.7477 0.1550 0.061 Uiso calc R 1 . .
    C C3 0.9046(4) 0.6799(4) 0.0213(3) 0.0443(10) Uani d . 1 . .
    C C4 0.9015(4) 0.6213(4) -0.0721(4) 0.0590(13) Uani d . 1 . .
    H H4 0.9737 0.6394 -0.0931 0.071 Uiso calc R 1 . .
    C C5 0.7932(5) 0.5369(4) -0.1338(4) 0.0652(14) Uani d . 1 . .
    H H5 0.7926 0.4961 -0.1952 0.078 Uiso calc R 1 . .
    C C6 0.6867(4) 0.5140(4) -0.1037(3) 0.0537(12) Uani d . 1 . .
    H H6 0.6111 0.4589 -0.1452 0.064 Uiso calc R 1 . .
    C C7 0.6926(4) 0.5737(3) -0.0106(3) 0.0459(10) Uani d . 1 . .
    H H7 0.6195 0.5576 0.0096 0.055 Uiso calc R 1 . .
    C C8 0.8700(4) 0.8420(4) 0.4023(3) 0.0478(11) Uani d . 1 . .
    H H8A 0.8360 0.7779 0.4387 0.057 Uiso calc R 1 . .
    H H8B 0.8729 0.9211 0.4373 0.057 Uiso calc R 1 . .
    C C9 1.0126(4) 0.8245(4) 0.4169(3) 0.0496(11) Uani d . 1 . .
    H H9A 1.0436 0.8830 0.3744 0.059 Uiso calc R 1 . .
    H H9B 1.0719 0.8422 0.4925 0.059 Uiso calc R 1 . .
    C C10 1.0212(4) 0.6958(4) 0.3828(3) 0.0436(10) Uani d . 1 . .
    C C11 1.1134(4) 0.6259(4) 0.4510(4) 0.0595(12) Uani d . 1 . .
    H H11 1.1743 0.6605 0.5183 0.071 Uiso calc R 1 . .
    C C12 1.1163(5) 0.5073(4) 0.4211(4) 0.0647(13) Uani d . 1 . .
    H H12 1.1795 0.4613 0.4668 0.078 Uiso calc R 1 . .
    C C13 1.0252(5) 0.4571(4) 0.3231(4) 0.0585(12) Uani d . 1 . .
    H H13 1.0242 0.3758 0.3014 0.070 Uiso calc R 1 . .
    C C14 0.9345(4) 0.5285(4) 0.2565(3) 0.0483(11) Uani d . 1 . .
    H H14 0.8718 0.4936 0.1899 0.058 Uiso calc R 1 . .
    C C15 0.5349(3) 0.8193(4) 0.0590(3) 0.0429(10) Uani d . 1 . .
    H H15A 0.5028 0.7345 0.0298 0.052 Uiso calc R 1 . .
    H H15B 0.4951 0.8730 0.0012 0.052 Uiso calc R 1 . .
    C C16 0.4873(4) 0.8415(4) 0.1497(3) 0.0475(10) Uani d . 1 . .
    H H16A 0.3919 0.8108 0.1247 0.057 Uiso calc R 1 . .
    H H16B 0.5346 0.7947 0.2108 0.057 Uiso calc R 1 . .
    C C17 0.5096(4) 0.9748(4) 0.1869(3) 0.0476(10) Uani d . 1 . .
    C C18 0.4030(5) 1.0300(5) 0.1920(4) 0.0644(13) Uani d . 1 . .
    H H18 0.3187 0.9833 0.1735 0.077 Uiso calc R 1 . .
    C C19 0.4218(5) 1.1530(5) 0.2244(4) 0.0764(15) Uani d . 1 . .
    H H19 0.3505 1.1907 0.2262 0.092 Uiso calc R 1 . .
    C C20 0.5477(5) 1.2189(5) 0.2539(4) 0.0714(14) Uani d . 1 . .
    H H20 0.5639 1.3018 0.2775 0.086 Uiso calc R 1 . .
    C C21 0.6496(5) 1.1608(4) 0.2481(3) 0.0531(11) Uani d . 1 . .
    H H21 0.7346 1.2066 0.2681 0.064 Uiso calc R 1 . .
    C C22 0.577(2) 0.270(3) 0.600(2) 0.221(13) Uani d P 0.691(13) A 1
    C C23 0.481(3) 0.328(3) 0.5030(18) 0.287(14) Uani d P 0.691(13) A 1
    H H23A 0.4862 0.4141 0.5204 0.430 Uiso calc PR 0.691(13) A 1
    H H23B 0.3911 0.2874 0.4853 0.430 Uiso calc PR 0.691(13) A 1
    H H23C 0.5060 0.3184 0.4421 0.430 Uiso calc PR 0.691(13) A 1
    C C22' 0.414(11) 0.059(12) 0.509(7) 0.27(7) Uani d P 0.309(13) . 2
    C C23' 0.394(6) -0.068(7) 0.459(5) 0.28(5) Uani d P 0.309(13) . 2
    H H23D 0.3369 -0.1224 0.4845 0.419 Uiso d PR 0.309(13) A 2
    H H23E 0.4800 -0.0970 0.4800 0.419 Uiso d PR 0.309(13) A 2
    H H23F 0.3532 -0.0665 0.3819 0.419 Uiso d PR 0.309(13) A 2
loop_
    _atom_site_aniso_label
    _atom_site_aniso_U_11
    _atom_site_aniso_U_22
    _atom_site_aniso_U_33
    _atom_site_aniso_U_12
    _atom_site_aniso_U_13
    _atom_site_aniso_U_23
    Co1 0.0370(3) 0.0337(3) 0.0329(3) 0.0039(2) 0.0113(3) -0.0013(2)
    Co2 0.0417(3) 0.0345(3) 0.0354(3) 0.0051(2) 0.0146(3) -0.0005(2)
    N1 0.0397(19) 0.0374(19) 0.0384(19) 0.0072(15) 0.0111(17) -0.0022(15)
    N2 0.046(2) 0.0364(19) 0.0380(19) 0.0086(15) 0.0156(17) 0.0027(15)
    N3 0.051(2) 0.041(2) 0.040(2) 0.0118(16) 0.0202(18) 0.0026(16)
    N4 0.051(2) 0.046(2) 0.039(2) -0.0019(17) 0.0179(18) 0.0028(17)
    N5 0.051(2) 0.053(2) 0.049(2) -0.0040(18) 0.014(2) 0.008(2)
    N6 0.101(4) 0.136(4) 0.057(3) -0.034(3) 0.019(3) 0.023(3)
    N7 0.054(2) 0.048(2) 0.046(2) 0.0016(18) 0.018(2) -0.0076(17)
    N8 0.058(3) 0.042(2) 0.056(2) 0.004(2) 0.015(2) -0.0057(18)
    N9 0.065(3) 0.089(3) 0.120(4) -0.013(3) 0.038(3) -0.019(3)
    N10 0.063(2) 0.040(2) 0.045(2) 0.0055(17) 0.0249(19) 0.0029(17)
    N11 0.039(2) 0.044(2) 0.044(2) 0.0024(17) 0.0138(17) 0.0017(17)
    N12 0.075(3) 0.044(2) 0.068(3) -0.002(2) 0.023(2) 0.006(2)
    N13 0.127(11) 0.38(2) 0.143(12) -0.007(13) 0.069(10) 0.085(14)
    N13' 0.13(4) 0.43(12) 0.12(3) 0.03(5) 0.07(3) 0.03(6)
    O1 0.0394(15) 0.0389(15) 0.0370(15) 0.0034(12) 0.0148(13) -0.0042(12)
    O2 0.0452(16) 0.0384(15) 0.0325(15) 0.0070(12) 0.0154(13) 0.0014(12)
    O3 0.0375(15) 0.0366(14) 0.0355(14) 0.0041(11) 0.0139(13) -0.0006(12)
    C1 0.051(3) 0.049(3) 0.049(3) -0.004(2) 0.026(2) -0.003(2)
    C2 0.046(2) 0.056(3) 0.055(3) 0.003(2) 0.025(2) -0.007(2)
    C3 0.041(2) 0.047(3) 0.048(3) 0.0094(19) 0.019(2) -0.003(2)
    C4 0.057(3) 0.068(3) 0.057(3) 0.000(2) 0.031(3) -0.014(3)
    C5 0.070(3) 0.072(3) 0.053(3) 0.002(3) 0.025(3) -0.021(3)
    C6 0.053(3) 0.054(3) 0.047(3) -0.001(2) 0.013(2) -0.012(2)
    C7 0.042(2) 0.044(2) 0.043(2) 0.0028(19) 0.008(2) -0.004(2)
    C8 0.063(3) 0.047(3) 0.030(2) 0.008(2) 0.014(2) -0.0031(19)
    C9 0.055(3) 0.048(3) 0.035(2) 0.005(2) 0.007(2) -0.004(2)
    C10 0.042(2) 0.048(3) 0.038(2) 0.004(2) 0.013(2) 0.001(2)
    C11 0.059(3) 0.065(3) 0.045(3) 0.014(2) 0.009(2) 0.003(2)
    C12 0.065(3) 0.066(3) 0.055(3) 0.031(3) 0.008(3) 0.015(3)
    C13 0.069(3) 0.047(3) 0.063(3) 0.022(2) 0.025(3) 0.007(2)
    C14 0.054(3) 0.044(3) 0.047(3) 0.011(2) 0.018(2) 0.002(2)
    C15 0.035(2) 0.046(2) 0.042(2) 0.0081(18) 0.007(2) -0.0011(19)
    C16 0.039(2) 0.051(3) 0.051(3) 0.007(2) 0.016(2) 0.004(2)
    C17 0.049(3) 0.054(3) 0.044(3) 0.014(2) 0.020(2) 0.005(2)
    C18 0.055(3) 0.070(3) 0.074(3) 0.016(2) 0.029(3) -0.004(3)
    C19 0.068(4) 0.082(4) 0.087(4) 0.032(3) 0.033(3) -0.008(3)
    C20 0.086(4) 0.060(3) 0.074(4) 0.025(3) 0.033(3) -0.009(3)
    C21 0.065(3) 0.047(3) 0.052(3) 0.014(2) 0.025(2) -0.003(2)
    C22 0.126(17) 0.43(4) 0.123(15) 0.03(2) 0.067(13) 0.03(2)
    C23 0.20(2) 0.50(5) 0.19(2) 0.05(3) 0.11(2) -0.03(3)
    C22' 0.18(7) 0.4(2) 0.16(7) 0.04(11) 0.03(5) 0.04(10)
    C23' 0.21(6) 0.42(13) 0.16(6) 0.01(8) 0.03(5) 0.14(7)
loop_
    _geom_bond_atom_site_label_1
    _geom_bond_atom_site_label_2
    _geom_bond_site_symmetry_2
    _geom_bond_distance
    _geom_bond_publ_flag
    Co1 O3 . 1.907(3) ?
    Co1 O2 . 1.909(2) ?
    Co1 O1 . 1.914(2) ?
    Co1 N4 . 1.933(3) ?
    Co1 N2 . 1.958(3) ?
    Co1 N1 . 1.977(3) ?
    Co1 Co2 . 2.6020(7) ?
    Co2 O3 . 1.916(2) ?
    Co2 O1 . 1.920(2) ?
    Co2 N10 . 1.926(3) ?
    Co2 N7 . 1.936(3) ?
    Co2 O2 . 1.942(2) ?
    Co2 N3 . 1.977(3) ?
    N1 C7 . 1.349(4) ?
    N1 C3 . 1.353(4) ?
    N2 C14 . 1.345(5) ?
    N2 C10 . 1.353(5) ?
    N3 C21 . 1.343(5) ?
    N3 C17 . 1.354(5) ?
    N4 N5 . 1.181(5) ?
    N5 N6 . 1.137(5) ?
    N7 N8 . 1.196(5) ?
    N8 N9 . 1.145(5) ?
    N10 N11 . 1.199(4) ?
    N11 N12 . 1.163(4) ?
    N13 C22 . 1.12(2) ?
    N13' C22' . 1.15(12) ?
    O1 C1 . 1.419(4) ?
    O2 C8 . 1.423(4) ?
    O3 C15 . 1.413(4) ?
    C1 C2 . 1.526(5) ?
    C1 H1A . 0.9700 ?
    C1 H1B . 0.9700 ?
    C2 C3 . 1.501(5) ?
    C2 H2A . 0.9700 ?
    C2 H2B . 0.9700 ?
    C3 C4 . 1.388(5) ?
    C4 C5 . 1.371(6) ?
    C4 H4 . 0.9300 ?
    C5 C6 . 1.360(6) ?
    C5 H5 . 0.9300 ?
    C6 C7 . 1.378(5) ?
    C6 H6 . 0.9300 ?
    C7 H7 . 0.9300 ?
    C8 C9 . 1.522(5) ?
    C8 H8A . 0.9700 ?
    C8 H8B . 0.9700 ?
    C9 C10 . 1.500(5) ?
    C9 H9A . 0.9700 ?
    C9 H9B . 0.9700 ?
    C10 C11 . 1.384(6) ?
    C11 C12 . 1.362(6) ?
    C11 H11 . 0.9300 ?
    C12 C13 . 1.361(6) ?
    C12 H12 . 0.9300 ?
    C13 C14 . 1.378(6) ?
    C13 H13 . 0.9300 ?
    C14 H14 . 0.9300 ?
    C15 C16 . 1.520(5) ?
    C15 H15A . 0.9700 ?
    C15 H15B . 0.9700 ?
    C16 C17 . 1.495(5) ?
    C16 H16A . 0.9700 ?
    C16 H16B . 0.9700 ?
    C17 C18 . 1.396(5) ?
    C18 C19 . 1.374(6) ?
    C18 H18 . 0.9300 ?
    C19 C20 . 1.369(6) ?
    C19 H19 . 0.9300 ?
    C20 C21 . 1.370(6) ?
    C20 H20 . 0.9300 ?
    C21 H21 . 0.9300 ?
    C22 C23 . 1.51(3) ?
    C23 H23A . 0.9600 ?
    C23 H23B . 0.9600 ?
    C23 H23C . 0.9600 ?
    C22' C23' . 1.49(9) ?
    C23' H23D . 0.9600 ?
    C23' H23E . 0.9600 ?
    C23' H23F . 0.9600 ?
loop_
    _geom_angle_atom_site_label_1
    _geom_angle_atom_site_label_2
    _geom_angle_atom_site_label_3
    _geom_angle_site_symmetry_1
    _geom_angle_site_symmetry_3
    _geom_angle
    _geom_angle_publ_flag
    O3 Co1 O2 . . 80.44(10) ?
    O3 Co1 O1 . . 78.49(10) ?
    O2 Co1 O1 . . 79.33(10) ?
    O3 Co1 N4 . . 96.18(13) ?
    O2 Co1 N4 . . 92.87(12) ?
    O1 Co1 N4 . . 171.13(12) ?
    O3 Co1 N2 . . 173.19(11) ?
    O2 Co1 N2 . . 95.74(12) ?
    O1 Co1 N2 . . 95.31(12) ?
    N4 Co1 N2 . . 89.60(14) ?
    O3 Co1 N1 . . 89.39(12) ?
    O2 Co1 N1 . . 169.41(12) ?
    O1 Co1 N1 . . 95.88(12) ?
    N4 Co1 N1 . . 91.11(13) ?
    N2 Co1 N1 . . 94.10(13) ?
    O3 Co1 Co2 . . 47.24(7) ?
    O2 Co1 Co2 . . 48.03(7) ?
    O1 Co1 Co2 . . 47.35(7) ?
    N4 Co1 Co2 . . 123.97(10) ?
    N2 Co1 Co2 . . 126.20(9) ?
    N1 Co1 Co2 . . 122.12(9) ?
    O3 Co2 O1 . . 78.13(10) ?
    O3 Co2 N10 . . 89.75(12) ?
    O1 Co2 N10 . . 95.34(13) ?
    O3 Co2 N7 . . 170.94(13) ?
    O1 Co2 N7 . . 93.18(13) ?
    N10 Co2 N7 . . 93.66(15) ?
    O3 Co2 O2 . . 79.39(10) ?
    O1 Co2 O2 . . 78.37(10) ?
    N10 Co2 O2 . . 168.33(12) ?
    N7 Co2 O2 . . 96.48(13) ?
    O3 Co2 N3 . . 96.99(12) ?
    O1 Co2 N3 . . 170.99(12) ?
    N10 Co2 N3 . . 92.19(14) ?
    N7 Co2 N3 . . 91.28(14) ?
    O2 Co2 N3 . . 93.36(12) ?
    O3 Co2 Co1 . . 46.96(7) ?
    O1 Co2 Co1 . . 47.16(7) ?
    N10 Co2 Co1 . . 121.82(10) ?
    N7 Co2 Co1 . . 124.69(11) ?
    O2 Co2 Co1 . . 46.96(7) ?
    N3 Co2 Co1 . . 124.18(10) ?
    C7 N1 C3 . . 118.3(3) ?
    C7 N1 Co1 . . 119.3(3) ?
    C3 N1 Co1 . . 122.4(2) ?
    C14 N2 C10 . . 118.6(4) ?
    C14 N2 Co1 . . 118.1(3) ?
    C10 N2 Co1 . . 123.2(3) ?
    C21 N3 C17 . . 118.0(3) ?
    C21 N3 Co2 . . 119.7(3) ?
    C17 N3 Co2 . . 122.1(3) ?
    N5 N4 Co1 . . 120.4(3) ?
    N6 N5 N4 . . 175.6(5) ?
    N8 N7 Co2 . . 118.0(3) ?
    N9 N8 N7 . . 176.0(5) ?
    N11 N10 Co2 . . 122.8(3) ?
    N12 N11 N10 . . 174.5(4) ?
    C1 O1 Co1 . . 119.9(2) ?
    C1 O1 Co2 . . 122.1(2) ?
    Co1 O1 Co2 . . 85.49(10) ?
    C8 O2 Co1 . . 121.3(2) ?
    C8 O2 Co2 . . 122.7(2) ?
    Co1 O2 Co2 . . 85.01(10) ?
    C15 O3 Co1 . . 124.3(2) ?
    C15 O3 Co2 . . 121.4(2) ?
    Co1 O3 Co2 . . 85.80(10) ?
    O1 C1 C2 . . 108.9(3) ?
    O1 C1 H1A . . 109.9 ?
    C2 C1 H1A . . 109.9 ?
    O1 C1 H1B . . 109.9 ?
    C2 C1 H1B . . 109.9 ?
    H1A C1 H1B . . 108.3 ?
    C3 C2 C1 . . 111.0(3) ?
    C3 C2 H2A . . 109.4 ?
    C1 C2 H2A . . 109.4 ?
    C3 C2 H2B . . 109.4 ?
    C1 C2 H2B . . 109.4 ?
    H2A C2 H2B . . 108.0 ?
    N1 C3 C4 . . 120.1(4) ?
    N1 C3 C2 . . 118.8(3) ?
    C4 C3 C2 . . 121.0(4) ?
    C5 C4 C3 . . 120.9(4) ?
    C5 C4 H4 . . 119.6 ?
    C3 C4 H4 . . 119.6 ?
    C6 C5 C4 . . 118.8(4) ?
    C6 C5 H5 . . 120.6 ?
    C4 C5 H5 . . 120.6 ?
    C5 C6 C7 . . 119.0(4) ?
    C5 C6 H6 . . 120.5 ?
    C7 C6 H6 . . 120.5 ?
    N1 C7 C6 . . 122.9(4) ?
    N1 C7 H7 . . 118.6 ?
    C6 C7 H7 . . 118.6 ?
    O2 C8 C9 . . 113.9(3) ?
    O2 C8 H8A . . 108.8 ?
    C9 C8 H8A . . 108.8 ?
    O2 C8 H8B . . 108.8 ?
    C9 C8 H8B . . 108.8 ?
    H8A C8 H8B . . 107.7 ?
    C10 C9 C8 . . 112.4(3) ?
    C10 C9 H9A . . 109.1 ?
    C8 C9 H9A . . 109.1 ?
    C10 C9 H9B . . 109.1 ?
    C8 C9 H9B . . 109.1 ?
    H9A C9 H9B . . 107.9 ?
    N2 C10 C11 . . 120.0(4) ?
    N2 C10 C9 . . 118.5(4) ?
    C11 C10 C9 . . 121.5(4) ?
    C12 C11 C10 . . 121.0(4) ?
    C12 C11 H11 . . 119.5 ?
    C10 C11 H11 . . 119.5 ?
    C13 C12 C11 . . 118.9(4) ?
    C13 C12 H12 . . 120.6 ?
    C11 C12 H12 . . 120.6 ?
    C12 C13 C14 . . 119.1(4) ?
    C12 C13 H13 . . 120.5 ?
    C14 C13 H13 . . 120.5 ?
    N2 C14 C13 . . 122.4(4) ?
    N2 C14 H14 . . 118.8 ?
    C13 C14 H14 . . 118.8 ?
    O3 C15 C16 . . 113.4(3) ?
    O3 C15 H15A . . 108.9 ?
    C16 C15 H15A . . 108.9 ?
    O3 C15 H15B . . 108.9 ?
    C16 C15 H15B . . 108.9 ?
    H15A C15 H15B . . 107.7 ?
    C17 C16 C15 . . 113.2(3) ?
    C17 C16 H16A . . 108.9 ?
    C15 C16 H16A . . 108.9 ?
    C17 C16 H16B . . 108.9 ?
    C15 C16 H16B . . 108.9 ?
    H16A C16 H16B . . 107.7 ?
    N3 C17 C18 . . 120.4(4) ?
    N3 C17 C16 . . 119.7(3) ?
    C18 C17 C16 . . 119.9(4) ?
    C19 C18 C17 . . 120.4(4) ?
    C19 C18 H18 . . 119.8 ?
    C17 C18 H18 . . 119.8 ?
    C20 C19 C18 . . 118.6(4) ?
    C20 C19 H19 . . 120.7 ?
    C18 C19 H19 . . 120.7 ?
    C19 C20 C21 . . 119.0(4) ?
    C19 C20 H20 . . 120.5 ?
    C21 C20 H20 . . 120.5 ?
    N3 C21 C20 . . 123.6(4) ?
    N3 C21 H21 . . 118.2 ?
    C20 C21 H21 . . 118.2 ?
    N13 C22 C23 . . 162(3) ?
    N13' C22' C23' . . 167(10) ?
    C22' C23' H23D . . 109.5 ?
    C22' C23' H23E . . 109.5 ?
    H23D C23' H23E . . 109.5 ?
    C22' C23' H23F . . 109.4 ?
    H23D C23' H23F . . 109.5 ?
    H23E C23' H23F . . 109.5 ?
loop_
    _geom_torsion_atom_site_label_1
    _geom_torsion_atom_site_label_2
    _geom_torsion_atom_site_label_3
    _geom_torsion_atom_site_label_4
    _geom_torsion_site_symmetry_1
    _geom_torsion_site_symmetry_2
    _geom_torsion_site_symmetry_3
    _geom_torsion_site_symmetry_4
    _geom_torsion
    _geom_torsion_publ_flag
    O2 Co1 Co2 O3 . . . . -121.83(14) ?
    O1 Co1 Co2 O3 . . . . 118.84(14) ?
    N4 Co1 Co2 O3 . . . . -63.50(16) ?
    N2 Co1 Co2 O3 . . . . 177.63(15) ?
    N1 Co1 Co2 O3 . . . . 53.28(14) ?
    O3 Co1 Co2 O1 . . . . -118.84(14) ?
    O2 Co1 Co2 O1 . . . . 119.33(14) ?
    N4 Co1 Co2 O1 . . . . 177.66(16) ?
    N2 Co1 Co2 O1 . . . . 58.79(15) ?
    N1 Co1 Co2 O1 . . . . -65.56(15) ?
    O3 Co1 Co2 N10 . . . . -54.07(15) ?
    O2 Co1 Co2 N10 . . . . -175.90(16) ?
    O1 Co1 Co2 N10 . . . . 64.77(16) ?
    N4 Co1 Co2 N10 . . . . -117.57(17) ?
    N2 Co1 Co2 N10 . . . . 123.56(16) ?
    N1 Co1 Co2 N10 . . . . -0.79(16) ?
    O3 Co1 Co2 N7 . . . . -175.47(16) ?
    O2 Co1 Co2 N7 . . . . 62.70(16) ?
    O1 Co1 Co2 N7 . . . . -56.63(17) ?
    N4 Co1 Co2 N7 . . . . 121.03(18) ?
    N2 Co1 Co2 N7 . . . . 2.16(17) ?
    N1 Co1 Co2 N7 . . . . -122.19(17) ?
    O3 Co1 Co2 O2 . . . . 121.83(14) ?
    O1 Co1 Co2 O2 . . . . -119.33(14) ?
    N4 Co1 Co2 O2 . . . . 58.33(16) ?
    N2 Co1 Co2 O2 . . . . -60.54(15) ?
    N1 Co1 Co2 O2 . . . . 175.11(14) ?
    O3 Co1 Co2 N3 . . . . 64.34(15) ?
    O2 Co1 Co2 N3 . . . . -57.50(15) ?
    O1 Co1 Co2 N3 . . . . -176.82(15) ?
    N4 Co1 Co2 N3 . . . . 0.84(17) ?
    N2 Co1 Co2 N3 . . . . -118.03(16) ?
    N1 Co1 Co2 N3 . . . . 117.62(16) ?
    O3 Co1 N1 C7 . . . . -75.3(3) ?
    O2 Co1 N1 C7 . . . . -91.2(7) ?
    O1 Co1 N1 C7 . . . . -153.7(3) ?
    N4 Co1 N1 C7 . . . . 20.9(3) ?
    N2 Co1 N1 C7 . . . . 110.5(3) ?
    Co2 Co1 N1 C7 . . . . -111.4(3) ?
    O3 Co1 N1 C3 . . . . 102.3(3) ?
    O2 Co1 N1 C3 . . . . 86.4(7) ?
    O1 Co1 N1 C3 . . . . 23.9(3) ?
    N4 Co1 N1 C3 . . . . -161.5(3) ?
    N2 Co1 N1 C3 . . . . -71.9(3) ?
    Co2 Co1 N1 C3 . . . . 66.2(3) ?
    O3 Co1 N2 C14 . . . . -156.3(9) ?
    O2 Co1 N2 C14 . . . . 148.3(3) ?
    O1 Co1 N2 C14 . . . . -132.0(3) ?
    N4 Co1 N2 C14 . . . . 55.4(3) ?
    N1 Co1 N2 C14 . . . . -35.7(3) ?
    Co2 Co1 N2 C14 . . . . -171.2(2) ?
    O3 Co1 N2 C10 . . . . 27.7(11) ?
    O2 Co1 N2 C10 . . . . -27.7(3) ?
    O1 Co1 N2 C10 . . . . 52.0(3) ?
    N4 Co1 N2 C10 . . . . -120.6(3) ?
    N1 Co1 N2 C10 . . . . 148.3(3) ?
    Co2 Co1 N2 C10 . . . . 12.8(3) ?
    O3 Co2 N3 C21 . . . . -154.7(3) ?
    O1 Co2 N3 C21 . . . . 148.7(7) ?
    N10 Co2 N3 C21 . . . . -64.7(3) ?
    N7 Co2 N3 C21 . . . . 29.0(3) ?
    O2 Co2 N3 C21 . . . . 125.6(3) ?
    Co1 Co2 N3 C21 . . . . 163.7(3) ?
    O3 Co2 N3 C17 . . . . 20.4(3) ?
    O1 Co2 N3 C17 . . . . -36.2(10) ?
    N10 Co2 N3 C17 . . . . 110.4(3) ?
    N7 Co2 N3 C17 . . . . -155.9(3) ?
    O2 Co2 N3 C17 . . . . -59.3(3) ?
    Co1 Co2 N3 C17 . . . . -21.2(4) ?
    O3 Co1 N4 N5 . . . . -125.1(3) ?
    O2 Co1 N4 N5 . . . . -44.4(3) ?
    O1 Co1 N4 N5 . . . . -72.5(10) ?
    N2 Co1 N4 N5 . . . . 51.4(3) ?
    N1 Co1 N4 N5 . . . . 145.4(3) ?
    Co2 Co1 N4 N5 . . . . -83.7(4) ?
    Co1 N4 N5 N6 . . . . 172(7) ?
    O3 Co2 N7 N8 . . . . 52.6(10) ?
    O1 Co2 N7 N8 . . . . 36.3(3) ?
    N10 Co2 N7 N8 . . . . -59.3(4) ?
    O2 Co2 N7 N8 . . . . 114.9(3) ?
    N3 Co2 N7 N8 . . . . -151.6(3) ?
    Co1 Co2 N7 N8 . . . . 74.1(4) ?
    Co2 N7 N8 N9 . . . .  18E1(10)
                                  ?
    O3 Co2 N10 N11 . . . . 151.3(3) ?
    O1 Co2 N10 N11 . . . . -130.7(3) ?
    N7 Co2 N10 N11 . . . . -37.2(3) ?
    O2 Co2 N10 N11 . . . . 172.6(5) ?
    N3 Co2 N10 N11 . . . . 54.3(3) ?
    Co1 Co2 N10 N11 . . . . -172.5(3) ?
    Co2 N10 N11 N12 . . . . -161(4) ?
    O3 Co1 O1 C1 . . . . -83.7(3) ?
    O2 Co1 O1 C1 . . . . -166.0(3) ?
    N4 Co1 O1 C1 . . . . -137.4(8) ?
    N2 Co1 O1 C1 . . . . 99.1(3) ?
    N1 Co1 O1 C1 . . . . 4.5(3) ?
    Co2 Co1 O1 C1 . . . . -124.7(3) ?
    O3 Co1 O1 Co2 . . . . 41.02(9) ?
    O2 Co1 O1 Co2 . . . . -41.27(10) ?
    N4 Co1 O1 Co2 . . . . -12.7(9) ?
    N2 Co1 O1 Co2 . . . . -136.12(11) ?
    N1 Co1 O1 Co2 . . . . 129.19(11) ?
    O3 Co2 O1 C1 . . . . 81.9(3) ?
    N10 Co2 O1 C1 . . . . -6.8(3) ?
    N7 Co2 O1 C1 . . . . -100.7(3) ?
    O2 Co2 O1 C1 . . . . 163.3(3) ?
    N3 Co2 O1 C1 . . . . 139.7(7) ?
    Co1 Co2 O1 C1 . . . . 122.7(3) ?
    O3 Co2 O1 Co1 . . . . -40.86(10) ?
    N10 Co2 O1 Co1 . . . . -129.47(12) ?
    N7 Co2 O1 Co1 . . . . 136.55(13) ?
    O2 Co2 O1 Co1 . . . . 40.58(9) ?
    N3 Co2 O1 Co1 . . . . 17.0(8) ?
    O3 Co1 O2 C8 . . . . -164.8(3) ?
    O1 Co1 O2 C8 . . . . -84.8(3) ?
    N4 Co1 O2 C8 . . . . 99.4(3) ?
    N2 Co1 O2 C8 . . . . 9.5(3) ?
    N1 Co1 O2 C8 . . . . -148.7(6) ?
    Co2 Co1 O2 C8 . . . . -125.6(3) ?
    O3 Co1 O2 Co2 . . . . -39.24(9) ?
    O1 Co1 O2 Co2 . . . . 40.73(10) ?
    N4 Co1 O2 Co2 . . . . -135.03(12) ?
    N2 Co1 O2 Co2 . . . . 135.08(11) ?
    N1 Co1 O2 Co2 . . . . -23.1(7) ?
    O3 Co2 O2 C8 . . . . 163.5(3) ?
    O1 Co2 O2 C8 . . . . 83.6(3) ?
    N10 Co2 O2 C8 . . . . 141.8(6) ?
    N7 Co2 O2 C8 . . . . -8.4(3) ?
    N3 Co2 O2 C8 . . . . -100.0(3) ?
    Co1 Co2 O2 C8 . . . . 124.3(3) ?
    O3 Co2 O2 Co1 . . . . 39.18(9) ?
    O1 Co2 O2 Co1 . . . . -40.74(9) ?
    N10 Co2 O2 Co1 . . . . 17.5(7) ?
    N7 Co2 O2 Co1 . . . . -132.67(12) ?
    N3 Co2 O2 Co1 . . . . 135.66(12) ?
    O2 Co1 O3 C15 . . . . -85.8(2) ?
    O1 Co1 O3 C15 . . . . -166.7(3) ?
    N4 Co1 O3 C15 . . . . 6.1(3) ?
    N2 Co1 O3 C15 . . . . -142.0(9) ?
    N1 Co1 O3 C15 . . . . 97.2(3) ?
    Co2 Co1 O3 C15 . . . . -125.6(3) ?
    O2 Co1 O3 Co2 . . . . 39.83(9) ?
    O1 Co1 O3 Co2 . . . . -41.11(9) ?
    N4 Co1 O3 Co2 . . . . 131.71(12) ?
    N2 Co1 O3 Co2 . . . . -16.4(10) ?
    N1 Co1 O3 Co2 . . . . -137.24(11) ?
    O1 Co2 O3 C15 . . . . 169.1(3) ?
    N10 Co2 O3 C15 . . . . -95.4(3) ?
    N7 Co2 O3 C15 . . . . 152.4(8) ?
    O2 Co2 O3 C15 . . . . 88.9(3) ?
    N3 Co2 O3 C15 . . . . -3.2(3) ?
    Co1 Co2 O3 C15 . . . . 128.1(3) ?
    O1 Co2 O3 Co1 . . . . 41.02(10) ?
    N10 Co2 O3 Co1 . . . . 136.53(12) ?
    N7 Co2 O3 Co1 . . . . 24.4(8) ?
    O2 Co2 O3 Co1 . . . . -39.18(9) ?
    N3 Co2 O3 Co1 . . . . -131.30(11) ?
    Co1 O1 C1 C2 . . . . -49.8(4) ?
    Co2 O1 C1 C2 . . . . -154.5(2) ?
    O1 C1 C2 C3 . . . . 78.0(4) ?
    C7 N1 C3 C4 . . . . -1.5(6) ?
    Co1 N1 C3 C4 . . . . -179.1(3) ?
    C7 N1 C3 C2 . . . . 174.6(4) ?
    Co1 N1 C3 C2 . . . . -3.0(5) ?
    C1 C2 C3 N1 . . . . -49.4(5) ?
    C1 C2 C3 C4 . . . . 126.7(4) ?
    N1 C3 C4 C5 . . . . -0.2(7) ?
    C2 C3 C4 C5 . . . . -176.2(4) ?
    C3 C4 C5 C6 . . . . 1.8(7) ?
    C4 C5 C6 C7 . . . . -1.7(7) ?
    C3 N1 C7 C6 . . . . 1.6(6) ?
    Co1 N1 C7 C6 . . . . 179.3(3) ?
    C5 C6 C7 N1 . . . . 0.0(7) ?
    Co1 O2 C8 C9 . . . . 32.7(4) ?
    Co2 O2 C8 C9 . . . . -72.9(4) ?
    O2 C8 C9 C10 . . . . -68.6(5) ?
    C14 N2 C10 C11 . . . . 2.4(6) ?
    Co1 N2 C10 C11 . . . . 178.4(3) ?
    C14 N2 C10 C9 . . . . -175.4(3) ?
    Co1 N2 C10 C9 . . . . 0.6(5) ?
    C8 C9 C10 N2 . . . . 50.3(5) ?
    C8 C9 C10 C11 . . . . -127.5(4) ?
    N2 C10 C11 C12 . . . . -0.7(6) ?
    C9 C10 C11 C12 . . . . 177.0(4) ?
    C10 C11 C12 C13 . . . . -1.0(7) ?
    C11 C12 C13 C14 . . . . 1.1(7) ?
    C10 N2 C14 C13 . . . . -2.4(6) ?
    Co1 N2 C14 C13 . . . . -178.6(3) ?
    C12 C13 C14 N2 . . . . 0.6(6) ?
    Co1 O3 C15 C16 . . . . 71.6(4) ?
    Co2 O3 C15 C16 . . . . -36.6(4) ?
    O3 C15 C16 C17 . . . . 69.0(4) ?
    C21 N3 C17 C18 . . . . 0.3(6) ?
    Co2 N3 C17 C18 . . . . -174.8(3) ?
    C21 N3 C17 C16 . . . . 180.0(4) ?
    Co2 N3 C17 C16 . . . . 4.9(5) ?
    C15 C16 C17 N3 . . . . -51.8(5) ?
    C15 C16 C17 C18 . . . . 127.9(4) ?
    N3 C17 C18 C19 . . . . 0.8(7) ?
    C16 C17 C18 C19 . . . . -178.9(4) ?
    C17 C18 C19 C20 . . . . -1.6(8) ?
    C18 C19 C20 C21 . . . . 1.3(8) ?
    C17 N3 C21 C20 . . . . -0.7(6) ?
    Co2 N3 C21 C20 . . . . 174.6(4) ?
    C19 C20 C21 N3 . . . . -0.2(8) ?
loop_
    _geom_hbond_atom_site_label_D
    _geom_hbond_atom_site_label_H
    _geom_hbond_atom_site_label_A
    _geom_hbond_site_symmetry_A
    _geom_hbond_distance_DH
    _geom_hbond_distance_HA
    _geom_hbond_distance_DA
    _geom_hbond_angle_DHA
    _geom_hbond_publ_flag
    C6A H6A1 N2B 1_455 0.97 2.42 3.382(3) 169 yes
    C8A H8A2 N1A 2_657 0.96 2.57 3.384(4) 142 yes
data_global
_journal_date_recd_electronic     2010-11-09
_journal_date_accepted     2010-11-12
_journal_name_full     'Acta Crystallographica, Section E'
_journal_year     2010
_journal_volume     66
_journal_issue     12
_journal_page_first     m1597
_journal_page_last     m1597
_journal_paper_category     QM
_journal_coeditor_code     CV2795
_publ_contact_author_name     'Dacheng Li'
_publ_contact_author_address
;
  School of Chemistry and Chemical Engineering
  Liaocheng University
  Shandong 252059
  People's Republic of China
;
_publ_contact_author_email     lidacheng@lcu.edu.cn
_publ_contact_author_fax     '86 635 8230639'
_publ_contact_author_phone     '86 635 8230639'
_publ_section_title
;
Triazidotris[\m-2-(2-pyridyl)ethanolato]dicobalt(II) acetonitrile monosolvate
;
loop_
    _publ_author_name
    _publ_author_address
    'Jie Yang'
;
  School of Chemistry and Chemical Engineering
  Liaocheng University
  Shandong 252059
  People's Republic of China
;
    'Shizheng Liu'
;
  School of Chemistry and Chemical Engineering
  Liaocheng University
  Shandong 252059
  People's Republic of China
;
    'Lei Lv'
;
  School of Chemistry and Chemical Engineering
  Liaocheng University
  Shandong 252059
  People's Republic of China
;
    'Dacheng Li'
;
  School of Chemistry and Chemical Engineering
  Liaocheng University
  Shandong 252059
  People's Republic of China
;
_publ_section_synopsis     .
