# Supplementary material for: Triazidotris[μ-2-(2-pyridyl)ethanolato]dicobalt(II) acetonitrile monosolvate
Source: Acta Crystallogr Sect E Struct Rep Online. 2010 Nov 20;66(Pt 12):m1597. doi: 10.1107/S1600536810046891 (PMC3011554; doi:10.1107/S1600536810046891)
Supplement: Supplementary file 2 [file e-66-m1597-Isup2.hkl]

# 
# h,k,l, Fc-squared, Fo-squared, sigma(Fo-squared) and status flag 
# 
data_I
_shelx_title ' 091226d in P-1' 
_shelx_refln_list_code          4 
_shelx_F_calc_maximum      176.10 
_exptl_crystal_F_000       668.00 
_reflns_d_resolution_high  0.8403 
 
loop_ 
 _symmetry_equiv_pos_as_xyz 
 'x, y, z' 
 '-x, -y, -z' 
 
_cell_length_a    10.8612 
_cell_length_b    10.9177 
_cell_length_c    13.3809 
_cell_angle_alpha  90.299 
_cell_angle_beta  112.659 
_cell_angle_gamma  97.311 
 
_shelx_F_squared_multiplier     1.000 
 
loop_ 
 _refln_index_h 
 _refln_index_k 
 _refln_index_l 
 _refln_F_squared_calc 
 _refln_F_squared_meas 
 _refln_F_squared_sigma 
 _refln_observed_status 
   1   0   0     4996.83     4282.66     43.55 o 
   2   0   0      743.35      753.65     14.91 o 
   3   0   0      878.95      781.21     18.68 o 
   4   0   0      907.79      825.75     22.22 o 
   5   0   0     3224.54     3325.84     48.78 o 
   6   0   0       77.11       99.08     13.53 o 
   7   0   0     5345.89     5645.21     77.09 o 
   8   0   0      301.55      282.18     21.92 o 
   9   0   0     1593.35     1668.15     48.92 o 
  10   0   0      718.13      747.58     43.88 o 
  11   0   0       65.71       64.33     36.72 o 
 -11   1   0        0.59      -17.06     33.82 o 
 -10   1   0      101.43      172.44     66.29 o 
  -9   1   0      114.71      104.57     19.11 o 
  -8   1   0      245.91      257.76     26.70 o 
  -7   1   0      106.64       94.14     17.25 o 
  -6   1   0       42.05       49.12     14.64 o 
  -5   1   0     1469.19     1362.75     31.11 o 
  -4   1   0      503.16      529.54     19.12 o 
  -3   1   0     2483.23     2663.94    154.67 o 
  -2   1   0     2500.32     2639.09     30.91 o 
  -1   1   0     5273.50     5222.53    249.35 o 
   0   1   0     4021.06     4654.53     55.54 o 
   1   1   0    12242.05    12524.92    116.93 o 
   2   1   0     1972.63     2150.01     26.23 o 
   3   1   0     1338.14     1351.41     24.53 o 
   4   1   0     3438.03     3560.41     45.46 o 
   5   1   0     1184.53     1056.80     27.71 o 
   6   1   0     1266.85     1159.71     32.46 o 
   7   1   0      845.05      884.33     31.57 o 
   8   1   0      908.70      970.88     35.52 o 
   9   1   0      758.03      766.38     46.97 o 
  10   1   0        0.75        2.41     16.69 o 
  11   1   0      203.10      207.26     42.82 o 
 -11   2   0       43.01        7.45     32.37 o 
 -10   2   0       17.46       29.17     31.34 o 
  -9   2   0        3.96       -9.09     13.71 o 
  -8   2   0      462.10      455.37     32.46 o 
  -7   2   0      181.15      155.29     20.36 o 
  -6   2   0      829.74      845.01     36.15 o 
  -5   2   0       32.99       45.40     12.65 o 
  -4   2   0     2207.33     2147.06    112.58 o 
  -3   2   0     1675.95     1504.00     29.06 o 
  -2   2   0       42.56       74.53     20.58 o 
  -1   2   0      973.81     1211.60     36.82 o 
   0   2   0        7.87        3.21      8.38 o 
   1   2   0       68.37       60.29      6.46 o 
   2   2   0     1613.27     1643.26     24.12 o 
   3   2   0     1138.76     1169.81     23.76 o 
   4   2   0        3.36        7.00      7.26 o 
   5   2   0      747.07      787.92     24.89 o 
   6   2   0        7.26        8.64      9.34 o 
   7   2   0        0.36        1.28     11.21 o 
   8   2   0        2.56       -8.80     10.26 o 
   9   2   0       55.09       29.27     19.13 o 
  10   2   0      226.59      198.63     27.34 o 
  11   2   0       78.89       77.36     23.27 o 
 -11   3   0       23.63       18.62     33.30 o 
 -10   3   0      338.92      349.57     52.44 o 
  -9   3   0      146.60      124.21     35.47 o 
  -8   3   0       12.00       28.23     20.58 o 
  -7   3   0      430.37      434.44     30.75 o 
  -6   3   0      292.93      250.62     22.41 o 
  -5   3   0     2329.68     2415.54     56.67 o 
  -4   3   0     3023.95     2692.95     45.51 o 
  -3   3   0       48.90       35.29      9.60 o 
  -2   3   0     4629.88     4596.93     90.80 o 
  -1   3   0     1709.93     2050.04     53.88 o 
   0   3   0     1259.12     1441.09     41.78 o 
   1   3   0      802.18      823.06     18.98 o 
   2   3   0      294.69      284.07     18.92 o 
   3   3   0     4140.76     4298.65     57.90 o 
   4   3   0      627.46      686.30     21.72 o 
   5   3   0      598.02      551.26     23.74 o 
   6   3   0      240.48      244.15     21.24 o 
   7   3   0      877.12      912.99     32.20 o 
   8   3   0       80.08       84.45     20.77 o 
   9   3   0       39.88       24.79     19.11 o 
  10   3   0        1.59      -18.13     15.19 o 
  11   3   0       16.04       64.02     39.71 o 
 -11   4   0       13.30       38.06     35.99 o 
 -10   4   0      245.96      251.52     42.09 o 
  -9   4   0        0.77        2.28     19.55 o 
  -8   4   0      343.76      312.85     46.44 o 
  -7   4   0      748.25      649.29     54.30 o 
  -6   4   0      602.07      647.53     51.92 o 
  -5   4   0     6234.86     6147.66    178.40 o 
  -4   4   0       21.06       27.33     11.07 o 
  -3   4   0     4179.93     3663.54     92.25 o 
  -2   4   0      721.00      691.90     40.54 o 
  -1   4   0     1154.92     1305.09     49.33 o 
   0   4   0      299.36      295.76     16.92 o 
   1   4   0      122.77      113.28      8.94 o 
   2   4   0     8713.01     8902.15    121.46 o 
   3   4   0      452.23      442.80     31.31 o 
   4   4   0     4222.68     4574.75     56.19 o 
   5   4   0      992.48      981.06     28.65 o 
   6   4   0      257.99      257.43     24.81 o 
   7   4   0      286.91      277.29     26.45 o 
   8   4   0        8.77      -14.38     16.00 o 
   9   4   0      227.27      236.94     45.82 o 
  10   4   0       98.27       86.15     38.68 o 
 -11   5   0       71.97       71.98     38.58 o 
 -10   5   0       10.84        1.24     29.89 o 
  -9   5   0        5.73        7.55     21.82 o 
  -8   5   0       57.73       85.63     27.92 o 
  -7   5   0       52.94       54.30     23.17 o 
  -6   5   0     1950.86     1868.96     59.71 o 
  -5   5   0       64.49       62.99     15.95 o 
  -4   5   0     1146.44     1030.09     57.09 o 
  -3   5   0     2546.12     2382.96     82.53 o 
  -2   5   0       74.10       44.89     19.55 o 
  -1   5   0      322.44      450.20     32.68 o 
   0   5   0       51.73       40.66     10.53 o 
   1   5   0     5832.89     6207.77    114.61 o 
   2   5   0      268.70      209.23     18.58 o 
   3   5   0     2062.32     2144.21    100.42 o 
   4   5   0     1440.27     1509.69     33.47 o 
   5   5   0        9.75       26.11     14.74 o 
   6   5   0      593.72      623.76     36.75 o 
   7   5   0      130.21      103.43     19.65 o 
   8   5   0      373.95      350.81     51.30 o 
   9   5   0      208.40      176.54     44.37 o 
  10   5   0       61.71       57.81     37.23 o 
 -11   6   0       41.87       20.37     35.78 o 
 -10   6   0        0.04        3.52     23.79 o 
  -9   6   0       27.08       23.99     31.65 o 
  -8   6   0        1.30       22.34     28.23 o 
  -7   6   0       27.18       54.92     29.79 o 
  -6   6   0        2.09      -14.42     14.40 o 
  -5   6   0       52.65       55.46     18.39 o 
  -4   6   0      327.69      289.89     35.89 o 
  -3   6   0      764.69      677.62     48.92 o 
  -2   6   0       21.35       19.55     19.34 o 
  -1   6   0      119.32      136.93     24.30 o 
   0   6   0      756.21      889.42     34.92 o 
   1   6   0        2.75        3.80      6.45 o 
   2   6   0       99.84      121.39     11.28 o 
   3   6   0      150.75      156.97     24.98 o 
   4   6   0      277.12      273.45     23.74 o 
   5   6   0      230.96      204.74     33.97 o 
   6   6   0        8.74       10.42     15.67 o 
   7   6   0       57.36       40.23     30.51 o 
   8   6   0      155.19      202.29     39.92 o 
   9   6   0        2.61      -15.62     22.03 o 
 -10   7   0      138.91      121.73     43.54 o 
  -9   7   0       27.81       41.78     33.30 o 
  -8   7   0       89.60       44.58     25.34 o 
  -7   7   0      336.32      308.93     31.48 o 
  -6   7   0       11.52        2.78     12.98 o 
  -5   7   0      944.70      994.24     45.98 o 
  -4   7   0       13.47       -1.03     21.62 o 
  -3   7   0      111.53       75.71     21.10 o 
  -2   7   0      351.44      314.92     35.27 o 
  -1   7   0        1.92       -2.88      9.48 o 
   0   7   0      871.32      899.17     36.94 o 
   1   7   0      288.16      270.48     16.12 o 
   2   7   0      560.34      608.17     32.55 o 
   3   7   0        1.10        7.04     12.05 o 
   4   7   0      163.00      137.82     19.56 o 
   5   7   0       19.80       22.41     15.33 o 
   6   7   0      230.08      206.02     42.61 o 
   7   7   0        3.02      -13.86     19.24 o 
   8   7   0       12.81        3.72     24.61 o 
   9   7   0       37.86       67.95     32.58 o 
 -10   8   0      403.73      430.34     60.92 o 
  -9   8   0       54.22       63.09     37.13 o 
  -8   8   0      625.88      600.57     61.64 o 
  -7   8   0      114.46      108.73     24.43 o 
  -6   8   0       47.72       56.03     18.10 o 
  -5   8   0       99.36       94.84     30.82 o 
  -4   8   0     1139.18     1014.47     66.50 o 
  -3   8   0     1673.99     1597.78     81.81 o 
  -2   8   0        2.17      -19.23     13.92 o 
  -1   8   0     3029.41     3137.04     75.51 o 
   0   8   0      195.01      176.30     15.58 o 
   1   8   0      563.43      522.13     32.84 o 
   2   8   0      218.75      248.65     24.85 o 
   3   8   0      136.00      134.91     23.99 o 
   4   8   0      591.52      567.19     36.45 o 
   5   8   0        1.30        6.41     27.92 o 
   6   8   0      130.24      156.48     41.78 o 
   7   8   0       30.92        7.14     31.23 o 
   8   8   0       76.11       31.65     36.92 o 
  -9   9   0      488.20      456.51     59.36 o 
  -8   9   0      230.28      185.78     27.57 o 
  -7   9   0      223.06      225.45     29.82 o 
  -6   9   0      749.24      692.13     44.61 o 
  -5   9   0      172.01      133.62     34.54 o 
  -4   9   0      533.50      554.03     56.57 o 
  -3   9   0       63.26       53.16     30.82 o 
  -2   9   0     2725.23     3066.06    108.13 o 
  -1   9   0     2737.48     3073.54    101.61 o 
   0   9   0      463.94      507.55     34.74 o 
   1   9   0     1124.95     1205.97     51.46 o 
   2   9   0       20.71       15.56     16.22 o 
   3   9   0      918.66      968.60     47.38 o 
   4   9   0      429.63      397.56     51.50 o 
   5   9   0      407.15      372.01     51.61 o 
   6   9   0      796.01      864.30     78.91 o 
   7   9   0       20.68       49.95     37.65 o 
  -8  10   0        0.03       -2.20     14.58 o 
  -7  10   0        5.75       13.20     19.83 o 
  -6  10   0        1.77        5.26     18.61 o 
  -5  10   0       74.10       62.16     27.10 o 
  -4  10   0        2.86      -35.37     23.58 o 
  -3  10   0       37.05       -2.17     17.69 o 
  -2  10   0      348.57      369.74     32.84 o 
  -1  10   0       69.86       68.15     20.66 o 
   0  10   0      280.38      265.46     29.59 o 
   1  10   0       27.33       20.52     17.59 o 
   2  10   0       83.05       77.77     33.30 o 
   3  10   0      144.43      124.62     32.89 o 
   4  10   0        4.47        0.31     21.82 o 
   5  10   0      133.81      178.61     44.58 o 
   6  10   0       15.25        7.24     32.89 o 
  -7  11   0       85.18       93.72     24.35 o 
  -6  11   0       30.80       36.80     18.64 o 
  -5  11   0      222.96      170.23     41.37 o 
  -4  11   0      104.66       61.85     32.68 o 
  -3  11   0       65.99       77.67     29.27 o 
  -2  11   0       22.42        5.07     29.17 o 
  -1  11   0       36.18       54.23     21.17 o 
   0  11   0       63.30       60.85     24.30 o 
   1  11   0       63.47       31.96     29.68 o 
   2  11   0       14.54       20.48     28.85 o 
   3  11   0       82.90       79.53     36.09 o 
   4  11   0        7.02       19.65     32.16 o 
  -6  12   0      321.06      351.75     39.27 o 
  -5  12   0       33.24       51.30     34.54 o 
  -4  12   0      268.43      249.66     49.13 o 
  -3  12   0      169.35      113.25     39.92 o 
  -2  12   0        4.41      -10.96     29.79 o 
  -1  12   0      166.69      163.92     42.71 o 
   0  12   0        5.11       11.27     22.13 o 
   1  12   0      324.48      378.01     52.54 o 
   2  12   0      157.06      141.38     43.02 o 
  -3 -12   1      238.72      298.27     54.40 o 
  -2 -12   1       26.81       32.78     27.10 o 
  -1 -12   1      171.25      202.92     44.58 o 
   0 -12   1      209.51      197.95     43.85 o 
   2 -12   1      274.76      244.49     46.44 o 
   3 -12   1       53.58        6.00     31.13 o 
   4 -12   1      178.43      159.27     41.68 o 
   5 -12   1       95.35      119.29     26.20 o 
  -5 -11   1        1.03       -4.24     22.86 o 
  -4 -11   1       20.48       12.10     31.96 o 
  -3 -11   1       58.32       56.37     35.27 o 
  -2 -11   1      196.55      189.26     42.51 o 
  -1 -11   1       69.04       88.43     29.06 o 
   0 -11   1        1.58       -3.52     24.41 o 
   1 -11   1        9.44        8.32     17.84 o 
   2 -11   1       41.98       39.51     30.61 o 
   3 -11   1       40.38        6.62     27.51 o 
   4 -11   1        5.11       -6.10     27.20 o 
   5 -11   1      108.85      111.08     24.93 o 
   6 -11   1       67.84       70.24     35.47 o 
   7 -11   1        1.73       12.50     20.80 o 
  -6 -10   1       70.50       51.81     36.09 o 
  -5 -10   1       15.48        2.59     30.61 o 
  -4 -10   1       61.01       65.36     32.68 o 
  -3 -10   1        0.38        0.93     26.48 o 
  -2 -10   1      119.25      115.32     35.47 o 
  -1 -10   1       89.32       84.09     21.38 o 
   0 -10   1       43.41       38.06     16.10 o 
   1 -10   1      126.13      128.11     23.87 o 
   2 -10   1       47.95       29.03     18.10 o 
   3 -10   1       57.27       59.99     28.96 o 
   4 -10   1        6.41      -15.82     22.86 o 
   5 -10   1        3.65      -15.79     16.08 o 
   6 -10   1       43.26       13.09     19.17 o 
   7 -10   1        7.22        1.69     15.71 o 
   8 -10   1       13.93        1.24     29.37 o 
  -7  -9   1      815.77      782.70     77.46 o 
  -6  -9   1       42.37       32.68     26.27 o 
  -5  -9   1      319.30      411.21     56.68 o 
  -4  -9   1      190.68      212.53     43.95 o 
  -3  -9   1      696.46      692.62     62.67 o 
  -2  -9   1      633.46      673.69     39.47 o 
  -1  -9   1       11.07        2.30     16.02 o 
   0  -9   1     1327.22     1436.33     79.01 o 
   1  -9   1        7.38      -14.56     17.46 o 
   2  -9   1     1668.93     1537.07     80.46 o 
   3  -9   1      983.01      940.73     67.02 o 
   4  -9   1      723.89      701.41     58.23 o 
   5  -9   1      143.38      168.77     26.09 o 
   6  -9   1        0.51       12.24     18.34 o 
   7  -9   1      554.69      572.03     43.86 o 
   8  -9   1      109.49      105.70     32.78 o 
   9  -9   1      192.48      201.98     48.71 o 
  -8  -8   1       82.72       83.46     33.30 o 
  -7  -8   1       52.87       76.84     37.23 o 
  -6  -8   1      289.60      324.64     51.09 o 
  -5  -8   1      366.12      321.95     45.92 o 
  -4  -8   1      107.39      130.73     31.65 o 
  -3  -8   1     1535.34     1406.85     52.07 o 
  -2  -8   1      594.24      586.66     38.73 o 
  -1  -8   1      262.01      244.62     17.52 o 
   0  -8   1     1380.56     1439.88     42.65 o 
   1  -8   1      401.98      441.92     44.37 o 
   2  -8   1     1656.61     1655.48     78.19 o 
   3  -8   1      208.75      189.06     35.06 o 
   4  -8   1     1204.47     1108.28     69.60 o 
   5  -8   1        0.62      -11.27     15.59 o 
   6  -8   1      329.99      306.30     29.32 o 
   7  -8   1      758.98      767.81     66.71 o 
   8  -8   1       33.16       30.61     32.06 o 
   9  -8   1      638.17      638.43     69.29 o 
  -9  -7   1        0.24      -14.07     32.27 o 
  -8  -7   1        0.22        0.83     23.48 o 
  -7  -7   1       62.46       41.89     32.47 o 
  -6  -7   1       14.07        3.72     19.55 o 
  -5  -7   1        1.01        4.24     25.65 o 
  -4  -7   1       53.70       43.21     14.77 o 
  -3  -7   1      623.61      609.71     33.04 o 
  -2  -7   1       42.57       40.44     10.28 o 
  -1  -7   1     1087.11     1072.85     30.89 o 
   0  -7   1       11.96        5.69     11.79 o 
   1  -7   1      111.57       95.25     24.61 o 
   2  -7   1      186.75      154.62     28.34 o 
   3  -7   1      529.21      434.06     40.44 o 
   4  -7   1     1194.55     1136.97     74.10 o 
   5  -7   1       34.08       28.37     17.69 o 
   6  -7   1      183.19      169.89     22.81 o 
   7  -7   1        2.19        8.17     19.55 o 
   8  -7   1      469.43      473.68     56.26 o 
   9  -7   1       36.55       46.75     36.51 o 
  10  -7   1      115.94      133.42     45.40 o 
  -9  -6   1      160.48      164.75     44.16 o 
  -8  -6   1        2.75        9.41     22.13 o 
  -7  -6   1       37.79       42.51     24.82 o 
  -6  -6   1        5.25       -2.38     25.55 o 
  -5  -6   1      383.69      399.02     29.25 o 
  -4  -6   1      312.84      283.39     33.46 o 
  -3  -6   1      146.32      139.84     12.69 o 
  -2  -6   1      120.90       98.89     10.57 o 
  -1  -6   1      447.19      412.57     18.31 o 
   0  -6   1      172.35      166.20     23.79 o 
   1  -6   1     1150.46     1071.25     55.23 o 
   2  -6   1       89.97       88.43     19.65 o 
   3  -6   1       11.92       15.31     14.79 o 
   4  -6   1      499.76      494.04     30.35 o 
   5  -6   1      144.89      139.42     22.01 o 
   6  -6   1       51.18       34.34     22.13 o 
   7  -6   1       97.52       82.84     27.61 o 
   8  -6   1      107.31       80.88     35.06 o 
   9  -6   1        1.28        7.86     22.75 o 
  10  -6   1        0.19      -15.41     30.20 o 
 -10  -5   1      288.24      313.27     49.44 o 
  -9  -5   1      170.34      157.10     41.37 o 
  -8  -5   1      269.94      303.03     43.95 o 
  -7  -5   1      214.96      193.64     28.08 o 
  -6  -5   1      106.63      109.07     18.98 o 
  -5  -5   1     1173.96     1144.42     31.92 o 
  -4  -5   1      181.34      184.99     14.24 o 
  -3  -5   1     4685.28     4688.53     55.44 o 
  -2  -5   1     4067.47     4318.47     51.25 o 
  -1  -5   1     1610.93     1547.85     30.66 o 
   0  -5   1      521.20      449.99     31.34 o 
   1  -5   1       89.67       75.19     16.24 o 
   2  -5   1     1139.44      967.10     50.57 o 
   4  -5   1     1672.00     1507.10     49.06 o 
   5  -5   1     1277.39     1160.06     55.18 o 
   6  -5   1      119.16      133.42     32.16 o 
   7  -5   1      612.97      625.60     59.36 o 
   8  -5   1        0.11        3.31     20.37 o 
   9  -5   1       39.04       39.30     31.75 o 
  10  -5   1        0.59       -6.21     30.82 o 
  11  -5   1       40.98       42.71     39.71 o 
 -11  -4   1      219.65      166.30     46.02 o 
 -10  -4   1      110.19       81.70     30.72 o 
  -9  -4   1       23.40       15.62     28.65 o 
  -8  -4   1      519.75      507.14     34.20 o 
  -7  -4   1        8.28        4.70     12.96 o 
  -6  -4   1     1129.29     1086.22     32.46 o 
  -5  -4   1      345.60      336.21     17.98 o 
  -4  -4   1     3031.93     3064.46     77.80 o 
  -3  -4   1     1825.96     1754.96     32.29 o 
  -2  -4   1     2737.36     2667.31     36.42 o 
  -1  -4   1     2634.76     2694.86     41.48 o 
   0  -4   1       17.92       13.13     11.79 o 
   1  -4   1      916.45      923.15     42.09 o 
   2  -4   1     3215.64     3056.65     78.50 o 
   3  -4   1      332.58      294.17     21.75 o 
   4  -4   1     7157.82     7359.87    101.97 o 
   5  -4   1      371.85      377.60     37.03 o 
   6  -4   1     2055.44     2035.46     89.15 o 
   7  -4   1        6.15       23.58     20.79 o 
   8  -4   1      111.68      157.31     36.61 o 
   9  -4   1      156.56      161.24     39.40 o 
  10  -4   1       37.07       13.55     33.30 o 
  11  -4   1      335.76      313.89     51.40 o 
 -11  -3   1       11.24      -13.55     29.79 o 
  -9  -3   1      108.71      115.46     33.61 o 
  -8  -3   1       87.07       68.35     14.88 o 
  -7  -3   1       33.51        8.83     11.87 o 
  -6  -3   1      371.99      379.03     20.46 o 
  -5  -3   1      956.39      967.64     27.76 o 
  -4  -3   1      214.30      191.22     12.88 o 
  -3  -3   1      329.96      366.78     14.92 o 
  -2  -3   1     3138.01     3091.90     45.29 o 
  -1  -3   1      377.01      311.42     13.35 o 
   0  -3   1     1283.15     1545.13     42.40 o 
   1  -3   1    12834.38    12124.95    144.58 o 
   2  -3   1      100.89      116.04     14.08 o 
   3  -3   1     2151.46     2156.15     67.53 o 
   4  -3   1       75.10       65.57     17.79 o 
   5  -3   1     3235.62     3683.19    107.87 o 
   6  -3   1      171.07      145.83     27.30 o 
   7  -3   1       16.45       13.76     18.82 o 
   8  -3   1       84.23      109.83     28.96 o 
   9  -3   1        0.06       10.65     21.72 o 
  10  -3   1      532.12      545.76     63.19 o 
  11  -3   1      143.02      153.79     39.61 o 
 -11  -2   1      100.68       84.08     37.03 o 
 -10  -2   1       47.36       29.17     19.76 o 
  -9  -2   1      358.10      330.17     22.68 o 
  -8  -2   1        3.48       -1.55     12.02 o 
  -7  -2   1      156.57      142.63     15.75 o 
  -6  -2   1        1.72        0.85      8.52 o 
  -5  -2   1       75.17       46.90      9.39 o 
  -4  -2   1     6285.56     6886.65     64.66 o 
  -3  -2   1      702.51      654.56     19.16 o 
  -2  -2   1     2866.60     3044.10     40.35 o 
  -1  -2   1      369.07      400.91     12.06 o 
   0  -2   1      469.69      360.74     18.31 o 
   1  -2   1     6003.91     5604.81     57.33 o 
   2  -2   1     2294.59     2701.13     49.54 o 
   3  -2   1     5229.22     5956.83    109.01 o 
   4  -2   1      103.46       89.87     23.17 o 
   5  -2   1       77.80       73.53     23.27 o 
   6  -2   1       12.97        4.55     21.31 o 
   7  -2   1       19.47       28.03     20.27 o 
   8  -2   1        9.59        8.17     27.10 o 
   9  -2   1      112.35      124.73     31.44 o 
  10  -2   1       80.58       97.53     38.16 o 
  11  -2   1      102.95       81.08     45.71 o 
 -11  -1   1      223.41      280.90     46.54 o 
 -10  -1   1      515.58      549.07     31.47 o 
  -9  -1   1       73.80       66.75     15.44 o 
  -8  -1   1     2672.21     2743.23     62.00 o 
  -7  -1   1      315.58      332.85     20.67 o 
  -6  -1   1     1197.09     1248.37     33.24 o 
  -5  -1   1     1361.54     1296.79     30.17 o 
  -4  -1   1        7.74       -0.09      6.83 o 
  -3  -1   1      946.77      796.33     19.73 o 
  -2  -1   1       17.23       19.95      6.14 o 
  -1  -1   1    18136.96    18525.25    157.10 o 
   0  -1   1     3934.41     4924.53     50.83 o 
   1  -1   1     3649.26     4778.85     67.74 o 
   2  -1   1     8739.86     9583.96    119.56 o 
   3  -1   1      600.38      680.52     34.96 o 
   4  -1   1      703.44      617.80     25.15 o 
   5  -1   1       60.59       69.95     13.27 o 
   6  -1   1       95.85       64.13     13.34 o 
   7  -1   1      557.86      645.15     50.78 o 
   8  -1   1      178.36      132.17     31.03 o 
   9  -1   1      348.63      399.62     48.82 o 
  10  -1   1        8.16        9.41     34.34 o 
  11  -1   1      139.26       98.77     41.68 o 
 -12   0   1        2.35       11.07     36.30 o 
 -11   0   1      105.15      118.03     24.02 o 
 -10   0   1      135.09      150.23     28.44 o 
  -9   0   1     1020.02     1034.67     38.29 o 
  -8   0   1     1728.41     1734.49     75.49 o 
  -7   0   1     2428.80     2468.12     48.90 o 
  -6   0   1     4205.29     4152.61     57.84 o 
  -5   0   1       39.44       34.27      8.86 o 
  -4   0   1     6915.65     7328.18     70.76 o 
  -3   0   1      909.26      923.63     19.60 o 
  -2   0   1    14017.67    16225.43    118.27 o 
  -1   0   1    31010.90    27636.36    226.39 o 
   0   0   1     9692.84     8489.30    222.31 o 
   1   0   1    20692.49    23776.74    191.33 o 
   2   0   1     1499.85     1566.03     53.58 o 
   3   0   1     6362.13     7037.73    100.57 o 
   4   0   1       10.98       -0.82      8.33 o 
   5   0   1     1062.33      983.37     28.23 o 
   6   0   1     4298.12     4715.87     67.28 o 
   7   0   1      599.95      605.84     28.64 o 
   8   0   1     5165.06     5362.19    203.85 o 
   9   0   1       65.95       71.98     27.92 o 
  10   0   1      271.49      268.90     48.82 o 
  11   0   1        8.45       -3.41     24.41 o 
 -12   1   1        0.47       21.85     23.08 o 
 -11   1   1      106.69       84.89     24.27 o 
 -10   1   1        5.94        8.12     18.17 o 
  -9   1   1       40.02       36.35     15.94 o 
  -8   1   1       34.65       19.67     11.63 o 
  -7   1   1      984.84      881.58     30.25 o 
  -6   1   1       94.86      114.38     12.44 o 
  -5   1   1       59.23       56.24      9.47 o 
  -4   1   1     6658.71     7264.24     73.11 o 
  -3   1   1     1164.81     1239.51     18.90 o 
  -2   1   1     3604.98     3808.97     44.91 o 
  -1   1   1        0.31        2.53      6.15 o 
   0   1   1    13883.18    14483.79     92.29 o 
   1   1   1     2288.42     2292.49     32.74 o 
   2   1   1      630.37      631.36     21.08 o 
   3   1   1     5789.82     5757.17     75.48 o 
   4   1   1        2.42        4.31      6.89 o 
   5   1   1     2229.64     2196.17     64.11 o 
   6   1   1      579.43      592.84     24.67 o 
   7   1   1     2558.63     2839.68     56.39 o 
   8   1   1      331.45      362.22     24.23 o 
   9   1   1      211.88      203.04     28.73 o 
  10   1   1      235.12      201.78     41.58 o 
  11   1   1        0.85      -30.30     28.23 o 
 -12   2   1        7.54        1.76     33.92 o 
 -11   2   1      102.05      104.52     24.94 o 
 -10   2   1       12.54       19.70     19.31 o 
  -9   2   1      131.99       94.75     21.56 o 
  -8   2   1      186.71      150.85     32.22 o 
  -7   2   1      717.43      802.57     37.99 o 
  -6   2   1       25.71       34.82     14.41 o 
  -5   2   1        3.75       13.32     12.24 o 
  -4   2   1      790.97      783.47     23.11 o 
  -3   2   1      678.49      530.69     23.53 o 
  -2   2   1      842.24      959.16     34.49 o 
  -1   2   1     1270.75     1325.01     18.19 o 
   0   2   1     1400.65     1509.75     26.69 o 
   1   2   1      555.60      576.96     19.55 o 
   2   2   1       74.04       75.29      6.93 o 
   3   2   1        0.08       -5.44      6.14 o 
   4   2   1     2570.47     2776.12     56.69 o 
   5   2   1      140.78      143.35     12.77 o 
   6   2   1       25.12       25.83      9.60 o 
   7   2   1       83.07       66.74     13.15 o 
   8   2   1        1.22       -6.78     17.73 o 
   9   2   1       73.48       84.65     23.21 o 
  10   2   1       31.08       15.92     19.29 o 
  11   2   1       55.56       50.81     21.40 o 
 -12   3   1        3.94       -2.17     23.68 o 
 -11   3   1      187.98      198.26     40.65 o 
 -10   3   1      152.06      165.40     26.64 o 
  -9   3   1       68.22       45.90     15.96 o 
  -8   3   1      486.46      444.03     31.81 o 
  -7   3   1      362.02      366.95     29.13 o 
  -6   3   1     2493.17     2443.22     62.67 o 
  -5   3   1      538.24      521.74     22.14 o 
  -4   3   1     1541.14     1575.09     41.45 o 
  -3   3   1      638.55      488.70     22.09 o 
  -2   3   1     1052.70      928.61     29.89 o 
  -1   3   1      170.84      182.57     12.27 o 
   0   3   1       37.62       36.12      8.52 o 
   1   3   1     1108.10     1111.77     30.61 o 
   2   3   1        8.69       11.02      5.18 o 
   3   3   1     1685.55     1819.99     29.57 o 
   4   3   1     3517.61     3492.10     47.00 o 
   5   3   1        2.31       -1.72      9.53 o 
   6   3   1      223.63      191.47     16.28 o 
   7   3   1       19.99        7.23     17.19 o 
   8   3   1        2.78      -17.95     13.61 o 
   9   3   1        1.85       -3.99     18.66 o 
  10   3   1        4.07       13.60     18.44 o 
 -12   4   1       70.90       56.57     39.82 o 
 -11   4   1      256.60      206.33     44.89 o 
 -10   4   1       69.61       49.54     25.24 o 
  -9   4   1      395.75      394.03     33.04 o 
  -8   4   1       15.03       27.63     16.21 o 
  -7   4   1      794.64      761.42     41.83 o 
  -6   4   1      269.88      229.37     17.36 o 
  -5   4   1     1363.71     1244.82     35.57 o 
  -4   4   1     9315.32     9261.61    122.04 o 
  -3   4   1        8.03       -3.14      8.84 o 
  -2   4   1      846.48      778.77     42.09 o 
  -1   4   1      175.94      200.81     14.60 o 
   0   4   1     1160.93     1129.17     31.37 o 
   1   4   1     2858.59     2914.21     32.99 o 
   2   4   1     1309.73     1415.70     50.67 o 
   3   4   1     7197.40     7425.66     63.96 o 
   4   4   1       80.94       64.04      9.68 o 
   5   4   1     1979.79     1945.04     57.09 o 
   6   4   1       30.38       24.45     14.83 o 
   7   4   1       16.48        7.29     14.96 o 
   8   4   1      284.51      270.02     28.77 o 
   9   4   1       16.22       23.95     17.04 o 
  10   4   1      199.13      223.81     48.92 o 
 -11   5   1        6.60       14.27     30.82 o 
 -10   5   1        7.98        8.89     21.93 o 
  -9   5   1        1.04       -3.10     19.65 o 
  -8   5   1        5.10       -1.24     18.41 o 
  -7   5   1      659.71      647.91     37.66 o 
  -6   5   1      121.28      122.04     21.24 o 
  -5   5   1     1473.45     1410.27     68.26 o 
  -4   5   1       23.36       14.69     15.10 o 
  -3   5   1      485.70      389.39     37.34 o 
  -2   5   1        4.20       16.03     16.75 o 
  -1   5   1      124.47      136.34     13.87 o 
   0   5   1     1464.84     1272.96     37.11 o 
   1   5   1        3.56        5.20      6.51 o 
   2   5   1     3178.39     3215.58     39.19 o 
   3   5   1      296.72      250.19     21.50 o 
   4   5   1      676.79      699.28     35.54 o 
   5   5   1      423.36      386.52     28.95 o 
   6   5   1        9.42        6.13     16.29 o 
   7   5   1      106.15      105.81     21.83 o 
   8   5   1       24.34       12.06     18.91 o 
   9   5   1      458.29      501.08     63.60 o 
 -11   6   1        1.95      -10.76     32.06 o 
 -10   6   1        0.82      -14.17     20.79 o 
  -9   6   1       12.79       21.41     22.44 o 
  -8   6   1        5.03        4.96     25.65 o 
  -7   6   1       51.32       37.81     16.59 o 
  -6   6   1        1.28       -7.34     14.73 o 
  -5   6   1       43.34       12.62     21.93 o 
  -4   6   1        1.70      -16.03     18.72 o 
  -3   6   1        0.10        2.79     14.38 o 
  -2   6   1       43.79       57.15     13.36 o 
  -1   6   1        1.58        2.07      8.79 o 
   0   6   1       16.72        1.57     11.46 o 
   1   6   1      486.01      378.96     15.39 o 
   2   6   1      149.69      130.79     16.04 o 
   3   6   1      140.16      135.13     17.09 o 
   4   6   1      724.48      743.11     38.28 o 
   5   6   1       25.71       16.21     14.46 o 
   6   6   1        1.85       -6.49     13.80 o 
   7   6   1       21.13        4.26     14.79 o 
   8   6   1       24.13       13.76     24.41 o 
   9   6   1       42.19        5.69     33.41 o 
 -11   7   1      177.82      198.26     45.09 o 
 -10   7   1        4.39        1.45     24.20 o 
  -9   7   1      144.24      141.79     34.54 o 
  -8   7   1      251.66      236.89     27.84 o 
  -7   7   1       47.21       34.11     15.40 o 
  -6   7   1      638.16      614.04     38.25 o 
  -5   7   1        3.10        7.45     23.68 o 
  -4   7   1      819.21      856.96     59.88 o 
  -3   7   1       66.58       66.06     15.64 o 
  -2   7   1      219.86      217.60     19.79 o 
  -1   7   1      811.02      734.14     34.18 o 
   0   7   1       74.77       56.23     15.36 o 
   1   7   1      622.96      558.92     31.89 o 
   2   7   1       51.06       46.82     14.19 o 
   3   7   1      743.14      760.30     39.10 o 
   4   7   1        8.89        5.29     15.15 o 
   5   7   1      246.81      213.12     26.14 o 
   6   7   1       70.13       62.93     18.72 o 
   7   7   1       15.66       11.69     22.65 o 
   8   7   1       72.09       30.10     34.44 o 
 -10   8   1      264.56      255.45     47.88 o 
  -9   8   1      488.96      519.28     60.30 o 
  -8   8   1       13.88       17.53     14.96 o 
  -7   8   1      536.52      526.81     41.05 o 
  -6   8   1       27.16       12.62     25.03 o 
  -5   8   1      742.74      754.05     62.05 o 
  -4   8   1     1905.17     1867.60     92.05 o 
  -3   8   1      512.67      595.21     71.26 o 
  -2   8   1     2503.61     2778.10     68.79 o 
  -1   8   1       53.41       43.21     17.28 o 
   0   8   1     1564.70     1702.94     55.52 o 
   1   8   1       81.61       82.15     18.52 o 
   2   8   1      129.72      144.47     20.55 o 
   3   8   1      302.52      270.02     27.75 o 
   4   8   1      316.20      272.98     27.79 o 
   5   8   1      557.84      573.49     39.03 o 
   6   8   1      100.68      105.08     31.85 o 
   7   8   1      252.07      270.04     54.30 o 
  -9   9   1        1.77        4.70     22.33 o 
  -8   9   1      429.87      412.83     40.59 o 
  -7   9   1      267.62      257.27     31.26 o 
  -6   9   1      304.63      342.64     48.09 o 
  -5   9   1       53.43       44.78     23.48 o 
  -4   9   1      136.18      131.76     35.16 o 
  -3   9   1     3745.36     4261.01    145.41 o 
  -2   9   1      132.41      131.70     23.45 o 
  -1   9   1     3401.66     3660.13    105.65 o 
   0   9   1      810.12      878.27     44.07 o 
   1   9   1      129.18      124.44     22.52 o 
   2   9   1      540.17      587.79     55.18 o 
   3   9   1       26.20       26.01     15.24 o 
   4   9   1     1131.75     1070.86    146.03 o 
   5   9   1      132.51       84.19     32.37 o 
   6   9   1      783.34      825.83     80.67 o 
   7   9   1      271.77      266.31     55.12 o 
  -9  10   1        7.91        4.25     22.02 o 
  -8  10   1       15.68       32.53     23.13 o 
  -7  10   1       23.49       33.53     21.24 o 
  -6  10   1       69.90       26.79     29.17 o 
  -5  10   1        9.47       -7.03     19.03 o 
  -4  10   1       26.18       21.20     28.34 o 
  -3  10   1      165.54      140.34     38.37 o 
  -2  10   1       23.94        2.58     16.99 o 
  -1  10   1      440.54      453.64     34.59 o 
   0  10   1        0.46        5.55     17.70 o 
   1  10   1      137.34      136.73     22.14 o 
   2  10   1       54.27       33.65     18.49 o 
   3  10   1      149.11      124.93     33.20 o 
   4  10   1       52.16       46.44     27.41 o 
   5  10   1       40.59       41.99     35.68 o 
  -7  11   1      207.96      179.11     29.39 o 
  -6  11   1       95.54       89.36     36.40 o 
  -5  11   1       12.49      -34.44     27.82 o 
  -4  11   1       77.65      108.49     33.30 o 
  -3  11   1        3.92       -6.21     28.75 o 
  -2  11   1      100.61       89.25     34.65 o 
  -1  11   1       32.81       31.77     17.27 o 
   0  11   1       10.85        9.47     18.67 o 
   1  11   1       32.65       26.82     19.63 o 
   2  11   1        0.32      -12.10     26.17 o 
   3  11   1      118.71      136.72     35.58 o 
   4  11   1        1.01      -13.55     22.13 o 
  -6  12   1       12.74      -13.24     30.61 o 
  -5  12   1      265.44      241.60     45.09 o 
  -4  12   1        4.18       -3.62     33.10 o 
  -3  12   1      228.05      238.70     49.64 o 
  -2  12   1      143.97      155.86     44.16 o 
  -1  12   1       17.88       10.14     30.92 o 
   0  12   1      333.63      372.68     38.03 o 
   1  12   1        7.16       -3.52     29.58 o 
   2  12   1      214.64      254.21     50.26 o 
  -3 -12   2       43.36       24.82     26.79 o 
  -2 -12   2      255.29      277.79     51.61 o 
  -1 -12   2       54.72       89.56     37.34 o 
   0 -12   2       70.86       78.70     29.48 o 
   1 -12   2      230.75      282.14     48.30 o 
   4 -12   2        0.12       14.40     18.79 o 
   5 -12   2      199.54      222.79     30.48 o 
  -5 -11   2        1.19       -5.38     31.44 o 
  -4 -11   2       20.65       48.71     34.13 o 
  -3 -11   2       13.35       13.44     29.99 o 
  -2 -11   2        1.27       -1.24     27.51 o 
  -1 -11   2       54.72       44.06     30.30 o 
   0 -11   2        4.15       12.51     25.34 o 
   1 -11   2      160.81      185.64     39.30 o 
   2 -11   2        0.54       -2.48     25.13 o 
   3 -11   2       16.81        1.34     25.34 o 
   4 -11   2      152.46      130.23     24.79 o 
   5 -11   2        0.31       11.81     15.62 o 
   6 -11   2       47.40       32.30     18.31 o 
  -6 -10   2       18.36        0.00     25.24 o 
  -5 -10   2       20.17       10.24     22.34 o 
  -4 -10   2       23.89      -10.45     26.99 o 
  -3 -10   2      106.54      124.21     32.99 o 
  -2 -10   2       39.19       50.26     29.79 o 
  -1 -10   2        1.58       -9.20     23.79 o 
   0 -10   2       27.83       21.58     17.44 o 
   1 -10   2      109.80      106.26     20.17 o 
   2 -10   2        0.70      -18.00     22.86 o 
   3 -10   2       36.79       61.54     28.03 o 
   4 -10   2        4.02       10.88     16.80 o 
   5 -10   2       55.74       72.62     21.28 o 
   6 -10   2       11.45       13.96     16.33 o 
   7 -10   2       44.27       43.75     24.92 o 
   8 -10   2        0.03      -17.48     30.82 o 
  -7  -9   2       84.76      125.04     42.92 o 
  -6  -9   2      220.05      203.23     41.78 o 
  -5  -9   2        0.05      -13.44     27.10 o 
  -4  -9   2      971.72      962.66     77.26 o 
  -3  -9   2       17.99       -0.72     19.65 o 
  -2  -9   2      385.90      401.80     47.57 o 
  -1  -9   2      554.03      588.09     36.82 o 
   0  -9   2      302.07      301.16     21.53 o 
   1  -9   2     2066.72     2231.03     93.91 o 
   2  -9   2      200.49      182.54     35.27 o 
   3  -9   2      385.37      278.21     37.75 o 
   4  -9   2        5.40        6.82     16.55 o 
   5  -9   2      365.88      366.08     33.81 o 
   6  -9   2      327.29      309.51     31.03 o 
   7  -9   2        3.70       11.58     28.13 o 
   8  -9   2      252.55      261.25     50.78 o 
  -8  -8   2       11.89       -7.65     21.51 o 
  -7  -8   2      388.60      372.11     56.16 o 
  -6  -8   2       32.29       24.51     23.37 o 
  -5  -8   2       17.21       28.85     23.17 o 
  -4  -8   2     1438.93     1360.73     84.08 o 
  -3  -8   2       27.75       21.31     21.62 o 
  -2  -8   2     1349.35     1355.16     37.26 o 
  -1  -8   2      336.62      326.65     20.49 o 
   0  -8   2     1669.03     1731.66     51.64 o 
   1  -8   2      274.58      222.46     33.30 o 
   2  -8   2      851.72      779.91     53.47 o 
   3  -8   2     2039.43     1959.40     61.72 o 
   4  -8   2       18.26       -6.83     16.20 o 
   5  -8   2      568.40      577.14     37.26 o 
   6  -8   2      146.25      150.58     36.51 o 
   7  -8   2      563.93      540.38     58.02 o 
   8  -8   2      427.00      432.62     59.78 o 
   9  -8   2       30.04       58.23     37.44 o 
  -9  -7   2        1.73       -3.10     21.72 o 
  -8  -7   2        2.88        6.52     22.44 o 
  -7  -7   2       16.44        5.07     28.65 o 
  -6  -7   2        8.05        4.86     27.30 o 
  -5  -7   2       22.09       17.48     20.58 o 
  -4  -7   2      241.54      216.26     39.61 o 
  -3  -7   2      256.30      262.63     16.68 o 
  -2  -7   2      257.16      315.15     18.09 o 
  -1  -7   2       11.98        8.67     12.01 o 
   0  -7   2       75.40       74.75     14.25 o 
   1  -7   2      497.04      566.34     43.13 o 
   2  -7   2      218.40      198.26     30.30 o 
   3  -7   2      677.45      634.60     33.93 o 
   4  -7   2        1.38       -4.01     10.69 o 
   5  -7   2      205.04      179.01     22.14 o 
   6  -7   2       37.29       33.72     21.93 o 
   7  -7   2      503.30      526.83     58.95 o 
   8  -7   2       91.26      102.80     33.72 o 
   9  -7   2      172.09      176.13     40.33 o 
  10  -7   2       45.38       23.89     28.96 o 
 -10  -6   2       86.50      100.22     35.37 o 
  -9  -6   2       24.19       -9.72     29.27 o 
  -7  -6   2        0.18        9.72     26.68 o 
  -6  -6   2      191.40       93.49     32.68 o 
  -5  -6   2        0.93      -19.86     21.93 o 
  -4  -6   2      893.99      767.44     25.77 o 
  -3  -6   2      481.28      473.93     19.95 o 
  -2  -6   2      274.83      292.08     19.23 o 
  -1  -6   2     1156.58     1144.42     34.52 o 
   0  -6   2       18.07        9.31     15.72 o 
   1  -6   2       35.27       39.51     18.51 o 
   2  -6   2      116.11       77.46     21.10 o 
   3  -6   2      538.42      536.90     30.31 o 
   4  -6   2        4.69       -6.50      9.29 o 
   5  -6   2       45.43       46.23     20.68 o 
   6  -6   2       50.39       39.71     22.86 o 
   7  -6   2        8.16        1.76     26.68 o 
   8  -6   2        3.38        1.55     28.34 o 
   9  -6   2       22.45        2.69     31.34 o 
  10  -6   2        2.00      -30.82     32.47 o 
 -10  -5   2        0.15       11.07     32.47 o 
  -9  -5   2      344.66      368.60     53.26 o 
  -8  -5   2      100.78       31.65     30.61 o 
  -7  -5   2      830.14      827.38     66.09 o 
  -6  -5   2     1438.43     1414.81     47.85 o 
  -5  -5   2      634.48      571.85     23.40 o 
  -4  -5   2     2762.60     2710.51     44.60 o 
  -3  -5   2      189.46      194.38     13.41 o 
  -2  -5   2     4320.43     4579.35     61.20 o 
  -1  -5   2      753.36      776.21     26.46 o 
   0  -5   2     1248.86     1190.50     49.13 o 
   1  -5   2     2059.03     1909.08     63.40 o 
   2  -5   2        2.66       12.33     11.91 o 
   3  -5   2     2554.32     2664.44     60.61 o 
   4  -5   2        6.50       -2.69     13.76 o 
   5  -5   2     1994.56     1895.74     84.39 o 
   6  -5   2      575.76      574.10     52.75 o 
   7  -5   2      122.22      132.48     30.92 o 
   8  -5   2       53.33       35.06     23.68 o 
   9  -5   2       48.44       50.16     28.23 o 
  10  -5   2      131.79      101.87     43.02 o 
 -11  -4   2        2.25       10.55     24.30 o 
 -10  -4   2      252.77      212.74     45.71 o 
  -9  -4   2      162.74       91.94     34.44 o 
  -8  -4   2      544.48      534.90     52.64 o 
  -7  -4   2     2001.74     1972.56     64.50 o 
  -6  -4   2       61.38       68.36     14.43 o 
  -5  -4   2     1983.35     1898.66     72.59 o 
  -4  -4   2       54.67       49.37     11.86 o 
  -3  -4   2     3525.17     3686.99     67.52 o 
  -2  -4   2     1647.96     1590.07     31.55 o 
  -1  -4   2      725.00      697.41     26.84 o 
   0  -4   2     4207.40     3870.18     76.33 o 
   1  -4   2       10.86       29.99     14.17 o 
   2  -4   2    10618.00    11178.74    113.90 o 
   3  -4   2     4091.77     4227.50    103.32 o 
   4  -4   2     2045.08     2152.43     80.36 o 
   5  -4   2     1846.01     1950.65     83.88 o 
   6  -4   2      417.55      465.50     48.40 o 
   7  -4   2      477.40      448.96     50.68 o 
   8  -4   2        5.35        1.03     20.17 o 
   9  -4   2      352.66      404.69     52.75 o 
  10  -4   2      311.64      316.89     54.81 o 
  11  -4   2       62.70       61.74     34.85 o 
 -11  -3   2       34.64        8.38     31.03 o 
 -10  -3   2        0.20      -22.65     17.27 o 
  -9  -3   2       95.85       80.15     25.75 o 
  -8  -3   2       89.70       83.72     16.07 o 
  -7  -3   2        0.41       -5.85      9.55 o 
  -6  -3   2     1056.83     1046.72     30.68 o 
  -5  -3   2        0.50        0.67      8.03 o 
  -4  -3   2      512.40      461.22     17.44 o 
  -3  -3   2     1376.96     1401.26     25.60 o 
  -2  -3   2      390.78      500.18     15.82 o 
  -1  -3   2     1580.47     1384.23     26.54 o 
   0  -3   2        2.74        5.27      9.93 o 
   1  -3   2     1824.54     2014.54     38.53 o 
   2  -3   2       41.36       21.72     12.31 o 
   3  -3   2     5021.98     5789.28    117.80 o 
   4  -3   2     4655.26     5081.77    120.90 o 
   5  -3   2       58.43       82.63     21.82 o 
   6  -3   2      405.89      371.08     40.02 o 
   7  -3   2      109.35       91.94     31.54 o 
   8  -3   2      168.79      153.38     33.92 o 
   9  -3   2      167.53      122.35     38.47 o 
  10  -3   2       21.85       30.10     34.75 o 
  11  -3   2      311.71      344.91     62.16 o 
 -10  -2   2       42.10       37.91     18.67 o 
  -9  -2   2      640.82      629.51     30.22 o 
  -8  -2   2      168.18      139.56     16.38 o 
  -7  -2   2      452.49      448.21     22.88 o 
  -6  -2   2      365.18      357.74     18.91 o 
  -5  -2   2     1078.98     1126.74     27.79 o 
  -4  -2   2     1796.18     1861.24     31.09 o 
  -3  -2   2     3731.88     3808.11     68.60 o 
  -2  -2   2     1805.02     1831.32     25.00 o 
  -1  -2   2      554.40      446.36     12.75 o 
   0  -2   2     8007.65     7635.07     71.98 o 
   1  -2   2     6515.51     7757.93    103.32 o 
   2  -2   2     4315.47     4742.34     90.91 o 
   3  -2   2      127.51      116.66     18.93 o 
   4  -2   2      635.52      603.78     40.44 o 
   5  -2   2      112.96      108.28     23.17 o 
   6  -2   2      142.75      127.62     26.79 o 
   7  -2   2       68.53       54.09     23.27 o 
   8  -2   2       16.89       24.92     22.44 o 
   9  -2   2      308.50      301.27     44.89 o 
  10  -2   2        7.97       11.58     27.41 o 
  11  -2   2       33.74        6.62     28.96 o 
 -11  -1   2       46.60       50.26     28.96 o 
 -10  -1   2      344.79      370.37     26.41 o 
  -9  -1   2      371.72      373.23     24.32 o 
  -8  -1   2      247.53      237.07     20.13 o 
  -7  -1   2      799.79      755.43     27.88 o 
  -6  -1   2      463.94      489.47     21.29 o 
  -5  -1   2      106.36       80.54     10.58 o 
  -4  -1   2     2104.17     2240.42     66.69 o 
  -3  -1   2     3610.97     4211.59     48.26 o 
  -2  -1   2     6725.40     6960.44     74.67 o 
  -1  -1   2       41.59       73.64     10.55 o 
   0  -1   2    10656.53    10784.94    120.69 o 
   1  -1   2       37.07       18.72     10.76 o 
   2  -1   2      390.53      440.37     27.41 o 
   3  -1   2     1977.77     2079.41     65.47 o 
   4  -1   2        1.10       -3.52     12.31 o 
   5  -1   2      286.28      294.65     31.85 o 
   6  -1   2      191.05      161.34     28.85 o 
   7  -1   2     1077.45     1157.92     72.50 o 
   8  -1   2        6.07       10.65     23.68 o 
   9  -1   2       59.02      116.14     39.30 o 
  10  -1   2      409.01      429.51     53.99 o 
  11  -1   2        0.00      -32.06     34.23 o 
 -12   0   2        8.18        5.79     27.61 o 
 -11   0   2      115.98      134.15     26.12 o 
 -10   0   2      378.25      376.94     33.01 o 
  -9   0   2        5.75      -18.03     12.02 o 
  -8   0   2     1383.74     1386.11     39.42 o 
  -7   0   2      983.99      886.31     29.38 o 
  -6   0   2     1687.96     1572.31     35.00 o 
  -5   0   2     4894.45     5032.59     57.16 o 
  -4   0   2     1010.33     1016.52     22.51 o 
  -3   0   2     1512.58     1464.06     19.93 o 
  -2   0   2      266.06      138.75     10.25 o 
  -1   0   2     9045.11    11059.01    102.08 o 
   0   0   2    13717.80    13736.99     88.63 o 
   1   0   2     8911.97     9403.70    109.73 o 
   2   0   2     5868.17     5564.65     92.98 o 
   3   0   2     1427.36     1455.88     54.09 o 
   4   0   2     2218.44     2228.96     72.09 o 
   5   0   2      615.03      569.03     42.20 o 
   6   0   2     2203.72     2333.01     89.36 o 
   7   0   2     3158.27     3482.86    119.14 o 
   8   0   2      191.50      159.58     40.02 o 
   9   0   2      220.58      229.49     45.40 o 
  10   0   2       72.44       25.55     34.85 o 
  11   0   2      262.35      295.58     52.85 o 
 -12   1   2       24.89       22.23     23.63 o 
 -11   1   2       19.20       15.86     14.93 o 
 -10   1   2      417.23      367.61     52.64 o 
  -9   1   2       24.85       20.17     16.97 o 
  -8   1   2       68.57       85.71     13.50 o 
  -7   1   2      171.39      208.54     16.38 o 
  -6   1   2     1524.07     1386.18     37.25 o 
  -5   1   2     1343.44     1352.60     28.23 o 
  -4   1   2     1268.82     1178.30     20.38 o 
  -3   1   2     7053.83     7647.99    116.69 o 
  -2   1   2       66.81       89.77      9.83 o 
  -1   1   2     9932.56    10217.70    211.55 o 
   0   1   2     2317.61     2529.66     34.50 o 
   1   1   2     8648.70     9201.86    130.67 o 
   2   1   2     3738.24     4252.01     83.88 o 
   3   1   2      746.08      820.82     29.14 o 
   4   1   2      273.44      175.10     18.02 o 
   5   1   2      199.68      186.62     19.11 o 
   6   1   2     4857.06     5022.25     91.22 o 
   7   1   2       21.46       24.30     17.21 o 
   8   1   2      987.09      950.28     48.87 o 
   9   1   2      227.32      187.19     40.13 o 
  10   1   2       53.43       53.06     33.41 o 
 -12   2   2       33.32       25.74     22.86 o 
 -11   2   2        0.34       18.69     17.39 o 
 -10   2   2       41.53       25.90     24.77 o 
  -9   2   2       86.76       99.67     19.92 o 
  -8   2   2      269.26      272.70     27.20 o 
  -7   2   2     1308.52     1258.48     65.88 o 
  -6   2   2       54.30       61.60     13.47 o 
  -5   2   2     5370.02     5710.83     82.93 o 
  -4   2   2       98.53      113.31     13.62 o 
  -3   2   2      181.04      161.35     20.84 o 
  -2   2   2      673.33      709.37     21.87 o 
  -1   2   2     1675.64     1800.66     23.01 o 
   0   2   2       36.15       51.61      6.28 o 
   1   2   2      274.53      273.94     17.30 o 
   2   2   2     3495.99     3600.47     88.37 o 
   3   2   2       77.22       78.47     14.68 o 
   4   2   2      245.19      278.86     21.97 o 
   5   2   2        4.00        8.72     16.50 o 
   6   2   2        0.11       -7.23     16.59 o 
   7   2   2      147.12      146.53     23.57 o 
   8   2   2       12.75        4.55     13.89 o 
   9   2   2        2.71        8.28     17.23 o 
  10   2   2       68.78       23.37     31.96 o 
 -12   3   2      248.33      282.67     35.74 o 
 -11   3   2       12.98       12.32     18.03 o 
 -10   3   2      386.86      393.86     33.97 o 
  -9   3   2      183.63      219.69     26.51 o 
  -8   3   2      683.83      647.48     37.77 o 
  -7   3   2      562.84      480.98     30.87 o 
  -6   3   2      776.93      780.88     29.56 o 
  -5   3   2     2379.42     2357.72     76.12 o 
  -4   3   2      274.51      286.21     26.53 o 
  -3   3   2     2275.29     2257.14     44.98 o 
  -2   3   2     4427.79     4506.51     41.23 o 
  -1   3   2      435.76      443.37     13.26 o 
   0   3   2      121.32       94.34     14.27 o 
   1   3   2     4411.13     4866.95     66.80 o 
   2   3   2     1748.31     1760.26     43.50 o 
   3   3   2       43.00       31.84     13.66 o 
   4   3   2      968.49      980.23     38.20 o 
   5   3   2      372.90      370.30     28.46 o 
   6   3   2       71.99       55.14     15.68 o 
   7   3   2      115.50      105.59     19.71 o 
   8   3   2       26.32        5.39     14.18 o 
   9   3   2        1.81      -20.17     20.99 o 
  10   3   2        5.51      -21.87     21.22 o 
 -12   4   2      162.85      188.44     46.64 o 
 -11   4   2      186.07      175.24     44.83 o 
 -10   4   2      143.60      131.11     24.51 o 
  -9   4   2      140.28      130.40     22.51 o 
  -8   4   2      921.21      907.91     44.70 o 
  -7   4   2        1.12       -2.19      9.28 o 
  -6   4   2     1134.70     1043.37     34.60 o 
  -5   4   2     1430.54     1352.30     98.35 o 
  -4   4   2     3329.09     3532.79     65.76 o 
  -3   4   2     5862.50     6107.12     73.95 o 
  -2   4   2      419.72      420.16     14.75 o 
  -1   4   2      249.70      215.76     15.16 o 
   0   4   2      363.60      379.18     19.37 o 
   1   4   2     3489.18     3468.58     60.89 o 
   2   4   2     1231.10     1214.44     39.44 o 
   3   4   2     1133.98     1203.40     41.80 o 
   4   4   2     4682.15     4764.43     87.65 o 
   5   4   2       28.97       20.63     14.91 o 
   6   4   2      180.45      163.59     23.03 o 
   7   4   2       34.11       39.21     19.40 o 
   8   4   2      245.71      248.96     29.49 o 
   9   4   2      146.23      163.57     27.22 o 
 -12   5   2        6.57       10.55     35.27 o 
 -11   5   2       28.99       54.71     34.54 o 
 -10   5   2       27.10       18.72     21.51 o 
  -9   5   2      163.50      169.87     26.16 o 
  -8   5   2      405.03      358.76     25.74 o 
  -7   5   2      216.82      173.98     17.55 o 
  -6   5   2      937.68      881.47     40.00 o 
  -5   5   2      750.30      664.61     32.79 o 
  -4   5   2     3316.67     3397.89     68.79 o 
  -3   5   2      946.77     1018.19     30.10 o 
  -2   5   2      263.83      346.80     28.18 o 
  -1   5   2      736.27      852.50     30.40 o 
   0   5   2      109.21      118.39     14.51 o 
   1   5   2     7387.83     7557.10     98.38 o 
   2   5   2       12.92       13.63     11.74 o 
   3   5   2     3133.82     3064.99     69.58 o 
   4   5   2       88.22      108.33     17.34 o 
   5   5   2      242.19      224.62     23.50 o 
   6   5   2       82.41       71.10     18.72 o 
   7   5   2        7.06       -3.71     16.24 o 
   8   5   2      646.30      706.70     46.91 o 
   9   5   2        9.94        4.69     17.91 o 
 -11   6   2       20.33        2.69     31.65 o 
 -10   6   2       28.38       27.72     30.72 o 
  -9   6   2       30.62       25.44     22.24 o 
  -8   6   2        1.38       -6.99     16.76 o 
  -7   6   2       15.92       18.50     10.99 o 
  -6   6   2      530.07      551.08     33.63 o 
  -5   6   2       94.41      112.01     28.44 o 
  -4   6   2       22.96       31.32      9.39 o 
  -3   6   2       14.46       12.58      9.13 o 
  -2   6   2      225.09      225.24     18.23 o 
  -1   6   2        7.19       18.41     14.48 o 
   0   6   2       53.11       47.77     15.25 o 
   1   6   2       80.83       65.43     15.63 o 
   2   6   2      336.85      355.03     26.47 o 
   3   6   2      110.63      119.83     19.94 o 
   4   6   2      126.36      134.50     19.50 o 
   5   6   2       72.04       81.22     20.34 o 
   6   6   2       12.56        5.30     14.89 o 
   7   6   2       92.72       66.97     21.51 o 
   8   6   2       21.71       28.08     20.99 o 
 -11   7   2       11.90       15.31     26.06 o 
 -10   7   2      428.08      439.44     55.85 o 
  -9   7   2       13.44       12.01     20.73 o 
  -8   7   2       29.78       33.53     16.12 o 
  -7   7   2      110.59       97.00     19.92 o 
  -6   7   2      521.08      428.17     48.71 o 
  -5   7   2     3802.09     3572.84    122.76 o 
  -4   7   2        0.95        6.00     25.03 o 
  -3   7   2      446.28      457.27     26.68 o 
  -2   7   2       11.70       12.15     10.49 o 
  -1   7   2     1556.55     1614.77     48.77 o 
   0   7   2     2175.44     2138.01     63.29 o 
   1   7   2       31.77       19.24     11.43 o 
   2   7   2      986.26      928.26     42.37 o 
   3   7   2       21.82       38.42     15.45 o 
   4   7   2       38.28       39.64     16.42 o 
   5   7   2      124.18      110.07     21.39 o 
   6   7   2       34.82       46.63     18.97 o 
   7   7   2      108.24       97.30     22.21 o 
   8   7   2        0.01       -0.72     32.06 o 
 -10   8   2      119.49      132.38     36.92 o 
  -9   8   2      394.51      395.01     39.53 o 
  -8   8   2      531.11      552.71     41.71 o 
  -6   8   2      352.56      326.92     42.82 o 
  -5   8   2      213.89      194.74     38.89 o 
  -4   8   2     1719.63     1941.65     96.91 o 
  -3   8   2      284.69      307.26     25.64 o 
  -2   8   2     1762.10     1892.07     60.40 o 
  -1   8   2     3394.22     3547.35     79.07 o 
   0   8   2       16.01       10.65     13.62 o 
   1   8   2      356.48      346.89     28.41 o 
   2   8   2        9.83       25.37     16.68 o 
   3   8   2      705.26      765.49     42.97 o 
   4   8   2      874.25      848.22     45.78 o 
   5   8   2        1.65       12.61     18.01 o 
   6   8   2      422.83      376.66     52.44 o 
   7   8   2       34.48       -0.72     31.44 o 
 -10   9   2      113.62      113.35     27.14 o 
  -9   9   2      305.83      324.93     35.74 o 
  -8   9   2        5.91        3.96     15.54 o 
  -7   9   2      466.85      424.34     53.78 o 
  -6   9   2        7.95      -25.03     24.30 o 
  -5   9   2      229.06      200.74     40.23 o 
  -4   9   2      631.40      676.69     60.81 o 
  -3   9   2      624.93      624.36     59.67 o 
  -2   9   2     3260.01     3561.48     83.26 o 
  -1   9   2       46.24       44.66     17.01 o 
   0   9   2      982.34     1020.62     48.19 o 
   1   9   2      169.82      159.19     23.91 o 
   2   9   2      197.36      219.94     26.76 o 
   3   9   2      187.11      203.72     26.30 o 
   4   9   2      202.61      200.18     27.07 o 
   5   9   2     1341.48     1451.33    100.42 o 
   6   9   2       43.76       38.06     36.09 o 
  -9  10   2        1.96        4.42     18.42 o 
  -8  10   2        3.11       19.90     17.48 o 
  -7  10   2       37.95       27.10     22.86 o 
  -6  10   2       16.64        9.31     30.10 o 
  -5  10   2       51.63       63.19     27.82 o 
  -4  10   2       26.97       33.41     25.03 o 
  -3  10   2      207.68      201.88     37.03 o 
  -2  10   2       35.31       39.09     23.06 o 
  -1  10   2      333.15      335.84     30.44 o 
   0  10   2      614.62      603.22     42.09 o 
   1  10   2       47.11       57.76     20.41 o 
   2  10   2       73.89       69.78     21.34 o 
   3  10   2        0.11       -4.94     14.84 o 
   4  10   2      139.06      163.72     43.95 o 
   5  10   2      145.31      138.90     44.16 o 
  -8  11   2      140.03      172.67     28.51 o 
  -7  11   2       38.26       32.06     25.44 o 
  -6  11   2      154.11      163.92     37.96 o 
  -5  11   2        1.46       19.03     33.10 o 
  -4  11   2       69.33       29.27     32.99 o 
  -3  11   2       96.33      111.90     33.61 o 
  -2  11   2        0.41       22.44     29.89 o 
  -1  11   2      265.10      218.64     39.40 o 
   0  11   2        0.06        0.21     15.50 o 
   1  11   2       72.69       90.35     23.86 o 
   2  11   2       36.17       19.77     20.21 o 
   3  11   2       10.31      -20.48     29.06 o 
   4  11   2        5.88        6.00     32.58 o 
  -6  12   2      108.74       76.02     40.13 o 
  -5  12   2       73.47       52.85     40.13 o 
  -4  12   2      409.91      473.26     64.95 o 
  -3  12   2        0.61        9.41     34.34 o 
  -2  12   2      156.91      167.34     43.44 o 
  -1  12   2       34.44       60.92     28.85 o 
   0  12   2      331.22      285.96     49.13 o 
   1  12   2      240.08      300.44     50.99 o 
   2  12   2        3.52        2.79     31.23 o 
  -3 -12   3      170.47      103.42     41.16 o 
  -2 -12   3        0.50      -10.76     28.75 o 
  -1 -12   3      111.55       94.01     37.03 o 
   0 -12   3      140.45      137.35     35.47 o 
   1 -12   3       75.68      121.62     38.06 o 
   4 -12   3       86.78       90.61     23.18 o 
  -5 -11   3       12.81       33.10     26.48 o 
  -4 -11   3        0.26      -11.27     19.34 o 
  -3 -11   3        3.25        3.62     29.99 o 
  -2 -11   3       13.72       -5.27     26.17 o 
  -1 -11   3        3.11       -8.69     26.17 o 
   0 -11   3       34.96       30.51     28.13 o 
   3 -11   3       12.81       27.85     15.97 o 
   4 -11   3       11.44       13.47     17.93 o 
   5 -11   3       63.43       56.70     21.34 o 
   6 -11   3       10.35       44.99     31.13 o 
  -6 -10   3       36.27       39.71     34.65 o 
  -5 -10   3       19.10       -0.62     22.24 o 
  -4 -10   3       38.22       55.02     33.92 o 
  -3 -10   3        9.73       10.03     20.79 o 
  -2 -10   3       52.95       46.54     29.37 o 
  -1 -10   3       77.04       62.16     30.30 o 
   0 -10   3       74.79       50.88     22.24 o 
   1 -10   3        0.25        7.58     14.81 o 
   2 -10   3       38.44       27.06     16.20 o 
   3 -10   3      180.40      192.05     42.82 o 
   4 -10   3        0.15       29.79     19.75 o 
   5 -10   3        0.44        1.40     14.20 o 
   6 -10   3      132.79       98.15     35.89 o 
   7 -10   3        0.18        6.31     23.27 o 
  -8  -9   3      281.19      280.59     54.81 o 
  -7  -9   3       74.01       82.32     38.68 o 
  -6  -9   3       70.93       83.67     30.92 o 
  -5  -9   3      271.04      242.22     42.09 o 
  -4  -9   3       43.23       32.37     31.34 o 
  -3  -9   3      570.03      549.28     59.05 o 
  -2  -9   3        4.03       18.72     26.89 o 
  -1  -9   3      935.79      929.98     55.33 o 
   0  -9   3      833.21      764.27     37.88 o 
   1  -9   3       87.75       64.95     26.17 o 
   2  -9   3       62.92       74.96     16.45 o 
   3  -9   3      126.12      134.91     54.35 o 
   4  -9   3     1091.99     1046.85     70.74 o 
   5  -9   3       14.98       31.13     26.48 o 
   6  -9   3       22.02       35.37     28.85 o 
   7  -9   3      258.25      213.36     45.61 o 
   8  -9   3        8.53       22.55     34.44 o 
  -8  -8   3      162.54      159.27     44.78 o 
  -7  -8   3       24.48       18.00     23.17 o 
  -6  -8   3      374.43      350.50     48.82 o 
  -5  -8   3      370.97      352.57     50.26 o 
  -4  -8   3      200.14      213.57     41.89 o 
  -3  -8   3      696.09      688.38     59.57 o 
  -2  -8   3      403.63      371.11     42.30 o 
  -1  -8   3     1599.30     1631.74     49.04 o 
   0  -8   3      392.51      386.09     26.64 o 
   1  -8   3     1668.44     1715.26     75.19 o 
   2  -8   3      583.71      586.76     33.75 o 
   3  -8   3      133.49      142.16     25.08 o 
   4  -8   3     1331.09     1226.45     52.18 o 
   5  -8   3        2.77       11.79     18.20 o 
   6  -8   3      445.68      462.82     54.81 o 
   7  -8   3        0.05       -3.21     28.34 o 
   8  -8   3      493.76      478.43     62.47 o 
   9  -8   3      130.26      165.89     40.85 o 
  -9  -7   3        5.58      -28.34     28.65 o 
  -8  -7   3       18.47        1.97     29.58 o 
  -7  -7   3       53.81       41.16     24.61 o 
  -6  -7   3       55.27       67.53     26.06 o 
  -5  -7   3       24.00       11.58     19.65 o 
  -4  -7   3      115.07      112.27     19.10 o 
  -3  -7   3      441.81      428.82     30.25 o 
  -2  -7   3       55.99       55.37     12.76 o 
  -1  -7   3        0.14        3.46     10.30 o 
   0  -7   3      398.13      406.13     25.33 o 
   1  -7   3      140.51      143.55     24.92 o 
   2  -7   3       52.81       67.96     15.00 o 
   3  -7   3     1514.18     1442.69     49.80 o 
   4  -7   3      553.78      550.83     47.88 o 
   5  -7   3       87.46       67.22     29.06 o 
   6  -7   3      199.85      203.43     36.30 o 
   7  -7   3      124.98       89.15     29.99 o 
   8  -7   3       31.97       39.51     32.68 o 
   9  -7   3       13.21       -6.10     31.23 o 
 -10  -6   3      107.65      116.97     40.96 o 
  -9  -6   3      294.88      283.69     49.54 o 
  -8  -6   3        7.14        3.72     27.92 o 
  -7  -6   3      236.38      238.70     39.09 o 
  -6  -6   3       61.13       71.98     26.27 o 
  -5  -6   3      808.79      812.97     37.78 o 
  -4  -6   3       57.43       41.57     32.84 o 
  -3  -6   3      762.22      718.83     25.87 o 
  -2  -6   3      339.86      343.68     19.94 o 
  -1  -6   3      811.63      827.66     31.34 o 
   0  -6   3      202.48      190.40     21.67 o 
   1  -6   3      522.51      501.64     26.22 o 
   2  -6   3      229.62      222.50     20.47 o 
   3  -6   3        4.56       -5.61     12.08 o 
   4  -6   3       17.07       29.37     22.24 o 
   5  -6   3       33.91       41.27     21.10 o 
   6  -6   3      105.28       95.98     28.65 o 
   7  -6   3       13.74       12.82     21.31 o 
   8  -6   3       27.83        3.41     29.99 o 
   9  -6   3        3.75      -16.86     21.20 o 
  10  -6   3       10.40        0.62     36.30 o 
 -10  -5   3      316.33      338.30     53.37 o 
  -9  -5   3        0.45       -5.07     28.23 o 
  -8  -5   3     1481.95     1463.64     86.67 o 
  -7  -5   3        6.52       12.30     14.60 o 
  -6  -5   3     2519.76     2558.11     84.50 o 
  -5  -5   3      865.61      779.28     37.27 o 
  -4  -5   3     2047.25     2088.78     37.62 o 
  -3  -5   3     3480.08     3553.79     52.85 o 
  -2  -5   3      114.29       88.51     11.70 o 
  -1  -5   3     5092.40     5358.54     88.94 o 
   0  -5   3      774.08      800.59     37.96 o 
   1  -5   3     4476.68     4766.14     71.70 o 
   2  -5   3     5982.51     5944.77     85.74 o 
   3  -5   3      518.54      473.16     38.16 o 
   4  -5   3     2876.55     3061.41    103.42 o 
   5  -5   3      136.79      138.69     28.96 o 
   6  -5   3      707.48      683.83     56.47 o 
   7  -5   3       63.67       70.33     31.23 o 
   8  -5   3      124.02       89.36     29.99 o 
   9  -5   3      191.29      223.81     49.75 o 
  10  -5   3       13.78       11.27     27.82 o 
 -11  -4   3      341.75      366.84     55.02 o 
 -10  -4   3        5.87       64.85     33.92 o 
  -9  -4   3      119.70      141.17     32.27 o 
  -8  -4   3       15.10       26.50     17.74 o 
  -7  -4   3     1700.70     1749.18     58.28 o 
  -6  -4   3     1279.68     1314.35     34.09 o 
  -5  -4   3      367.77      334.96     17.00 o 
  -4  -4   3     2851.15     2820.99     40.47 o 
  -3  -4   3        4.56       70.75     33.15 o 
  -2  -4   3     4222.19     4531.84    179.96 o 
  -1  -4   3     2140.67     2042.94     38.11 o 
   0  -4   3     2016.24     1978.79     37.62 o 
   1  -4   3     9846.98     9788.88    203.33 o 
   2  -4   3      808.40      784.05     42.09 o 
   3  -4   3     2979.56     3341.27     95.87 o 
   4  -4   3      427.93      431.58     39.61 o 
   5  -4   3     3092.34     3050.14    105.18 o 
   6  -4   3      452.76      536.04     51.81 o 
   7  -4   3      111.16      156.89     37.13 o 
   8  -4   3      475.66      464.16     54.19 o 
   9  -4   3        0.57        9.00     24.30 o 
  10  -4   3      610.77      746.30     78.70 o 
 -11  -3   3        0.40      -15.20     18.62 o 
 -10  -3   3        2.42       -1.55     25.24 o 
  -9  -3   3        6.24        8.93     16.69 o 
  -8  -3   3      142.16      148.84     21.37 o 
  -7  -3   3        0.74        7.39     11.23 o 
  -6  -3   3      300.28      269.54     16.49 o 
  -5  -3   3      694.29      646.63     21.52 o 
  -4  -3   3        0.53       -0.91     11.18 o 
  -3  -3   3     1595.05     1525.75     25.12 o 
  -2  -3   3     1940.48     2343.08     56.21 o 
  -1  -3   3      105.31      121.43      7.83 o 
   0  -3   3     1155.11     1268.48     37.85 o 
   1  -3   3       87.72      107.46     17.69 o 
   2  -3   3     1210.81     1341.29     53.88 o 
   3  -3   3       32.08       24.41     14.69 o 
   4  -3   3      144.51      142.62     27.82 o 
   5  -3   3     1774.65     1575.13     75.71 o 
   6  -3   3       13.48        8.07     24.82 o 
   7  -3   3      389.62      435.82     51.50 o 
   8  -3   3        7.26       17.58     30.61 o 
   9  -3   3      138.09      118.42     42.40 o 
  10  -3   3       57.26       72.91     42.82 o 
 -10  -2   3       95.85       84.32     20.88 o 
  -9  -2   3      409.13      373.62     31.11 o 
  -8  -2   3     1102.68     1059.24     34.89 o 
  -7  -2   3      320.46      273.46     18.07 o 
  -6  -2   3        4.97       15.89      9.21 o 
  -5  -2   3      704.53      758.13     22.49 o 
  -4  -2   3     2011.50     2197.72     51.07 o 
  -3  -2   3     1065.98     1153.05     19.71 o 
  -2  -2   3      193.72      208.81     21.20 o 
  -1  -2   3     6853.02     8145.62    188.59 o 
   0  -2   3     7201.21     8023.67     72.78 o 
   1  -2   3     1851.31     1498.59     46.23 o 
   2  -2   3     4069.85     4556.90     92.98 o 
   3  -2   3     2049.38     2235.27     72.50 o 
   4  -2   3        0.06       -2.69     14.17 o 
   5  -2   3      353.90      334.99     36.20 o 
   6  -2   3        4.99       19.13     25.13 o 
   7  -2   3       14.06      -13.65     18.93 o 
   8  -2   3       54.86       78.60     34.65 o 
   9  -2   3      124.37      133.62     35.47 o 
  10  -2   3       64.70       22.44     36.61 o 
 -12  -1   3        2.87       25.86     22.96 o 
 -11  -1   3      154.25      229.49     40.96 o 
 -10  -1   3        0.66        3.19     12.26 o 
  -9  -1   3      404.49      408.05     26.00 o 
  -8  -1   3      950.55      931.20     36.40 o 
  -7  -1   3        8.26        2.83      9.17 o 
  -6  -1   3     1660.44     1597.19     34.92 o 
  -5  -1   3       95.17       81.55      9.91 o 
  -4  -1   3     4013.54     3834.15     43.65 o 
  -3  -1   3    12405.77    13537.45     98.58 o 
  -2  -1   3     8411.34     8696.29    111.70 o 
  -1  -1   3     1966.66     2424.64     31.35 o 
   0  -1   3    12913.34    14522.09    101.45 o 
   1  -1   3      257.27      291.13     24.51 o 
   2  -1   3     2799.92     3013.73     74.46 o 
   3  -1   3      396.26      432.41     35.16 o 
   4  -1   3     2041.60     2029.98     76.64 o 
   5  -1   3      165.69      154.82     30.41 o 
   6  -1   3     2387.66     2633.24    100.01 o 
   7  -1   3       86.04       98.35     30.10 o 
   8  -1   3       81.37       60.71     28.23 o 
   9  -1   3       88.71       99.29     33.82 o 
  10  -1   3       10.43        4.24     34.65 o 
 -12   0   3      124.03      164.13     40.23 o 
 -11   0   3      119.67      146.43     25.18 o 
 -10   0   3      330.15      237.77     27.38 o 
  -9   0   3      254.50      270.36     20.56 o 
  -8   0   3       42.27       34.42     12.37 o 
  -7   0   3     2115.76     2033.45     51.42 o 
  -6   0   3      661.62      538.65     21.02 o 
  -5   0   3     1917.35     1827.06     33.38 o 
  -4   0   3       20.65       21.66      5.72 o 
  -3   0   3    11720.59    12791.92     99.56 o 
  -2   0   3     5593.58     4997.21     50.19 o 
  -1   0   3     9106.00    10567.89     78.81 o 
   0   0   3     5295.08     5591.19     56.01 o 
   1   0   3       57.66       57.19     17.06 o 
   2   0   3     2314.06     2469.73     66.50 o 
   3   0   3     2062.96     1955.62     65.57 o 
   4   0   3     1426.26     1521.66     65.98 o 
   5   0   3     2544.66     2718.67     94.53 o 
   6   0   3      295.88      286.27     37.44 o 
   7   0   3     1235.64     1328.26     77.05 o 
   8   0   3      481.54      474.92     55.54 o 
   9   0   3       56.83       51.09     34.54 o 
  10   0   3      200.01      224.94     47.99 o 
 -12   1   3        6.31       -5.33     20.84 o 
 -11   1   3       37.05       24.46     19.93 o 
 -10   1   3      431.84      411.59     32.18 o 
  -9   1   3      184.73      167.34     22.05 o 
  -8   1   3      271.77      222.46     17.65 o 
  -7   1   3     1588.80     1656.03     37.58 o 
  -6   1   3      348.73      353.32     16.97 o 
  -5   1   3     1087.66     1071.09     21.57 o 
  -4   1   3     1001.03      968.27     20.40 o 
  -3   1   3      265.73      202.72     13.93 o 
  -2   1   3     6331.45     6779.73     66.34 o 
  -1   1   3     2214.36     2325.97     62.00 o 
   0   1   3      649.09      742.38     20.12 o 
   1   1   3     2895.12     3240.75     71.46 o 
   2   1   3     5301.60     5108.28     70.79 o 
   3   1   3      937.14     1053.61     35.46 o 
   4   1   3      453.59      429.28     26.25 o 
   5   1   3      789.64      660.12     34.03 o 
   6   1   3      558.77      524.87     48.71 o 
   7   1   3     2357.80     2467.87    101.56 o 
   8   1   3       30.17       23.89     23.06 o 
   9   1   3      189.24      137.55     33.61 o 
  10   1   3       14.23       20.27     32.37 o 
 -12   2   3        6.95        9.13     18.41 o 
 -11   2   3      119.30      124.52     23.86 o 
 -10   2   3        2.90      -10.50     14.04 o 
  -9   2   3        8.62       -8.97     13.35 o 
  -8   2   3      882.71      879.18     40.88 o 
  -7   2   3      262.62      277.91     17.16 o 
  -6   2   3      879.52      822.87     39.79 o 
  -5   2   3     2051.36     2156.77     30.31 o 
  -4   2   3     2442.59     2530.45     50.46 o 
  -3   2   3      240.15      219.81     15.58 o 
  -2   2   3     1956.12     1930.02     38.42 o 
  -1   2   3     1286.72     1326.30     68.31 o 
   0   2   3     2042.08     2041.56     36.66 o 
   1   2   3      363.37      350.03     14.57 o 
   2   2   3     1525.68     1732.49     42.63 o 
   3   2   3     3630.36     3898.20     98.82 o 
   4   2   3       25.96       22.74     12.03 o 
   5   2   3       13.92        6.82     12.60 o 
   6   2   3      434.16      444.57     31.55 o 
   7   2   3        6.33       -3.76     13.76 o 
   8   2   3        3.68       -2.17     19.81 o 
   9   2   3       68.19       55.54     26.89 o 
  10   2   3       12.10       19.55     32.27 o 
 -12   3   3       81.85       91.80     23.82 o 
 -11   3   3      491.51      495.56     38.59 o 
 -10   3   3       88.50       53.27     16.85 o 
  -9   3   3      483.93      521.32     36.46 o 
  -8   3   3       96.51       89.23     18.74 o 
  -7   3   3     1648.05     1510.16     41.63 o 
  -6   3   3      241.04      223.96     18.98 o 
  -5   3   3     1113.18     1155.11     39.16 o 
  -4   3   3     2691.07     2683.05     62.05 o 
  -3   3   3        3.09        2.36      9.97 o 
  -2   3   3     1051.58     1018.68     20.25 o 
  -1   3   3     2857.24     2969.23     34.74 o 
   0   3   3     3988.82     4204.17     39.64 o 
   1   3   3      727.18      680.72     27.44 o 
   2   3   3      648.68      709.83     29.84 o 
   3   3   3      365.79      288.72     29.22 o 
   4   3   3        1.66        3.90     13.10 o 
   5   3   3      190.96      154.28     20.29 o 
   6   3   3      168.82      122.27     23.90 o 
   7   3   3        2.10        1.21     15.39 o 
   8   3   3        3.62       11.42     17.42 o 
   9   3   3       81.47       58.52     24.97 o 
 -12   4   3      361.25      383.75     38.63 o 
 -11   4   3       66.12       74.69     24.18 o 
 -10   4   3      268.52      281.40     30.68 o 
  -9   4   3      630.72      694.99     43.02 o 
  -8   4   3      388.28      373.41     29.10 o 
  -7   4   3     1637.22     1661.09     45.34 o 
  -6   4   3       65.34       69.38     15.37 o 
  -5   4   3     3841.25     3772.81    125.19 o 
  -4   4   3     2756.28     2734.18     57.74 o 
  -3   4   3     3908.76     3966.30     68.66 o 
  -2   4   3     2675.29     2739.76     36.53 o 
  -1   4   3      449.78      382.22     14.28 o 
   0   4   3     8928.44     9585.11    102.72 o 
   1   4   3      181.26      162.05     18.17 o 
   2   4   3     2551.25     2431.62     57.70 o 
   3   4   3     2504.17     2525.70     62.57 o 
   4   4   3      901.50      880.80     40.57 o 
   5   4   3     1140.00     1119.05     48.58 o 
   6   4   3        0.84        2.02     13.43 o 
   7   4   3      194.67      211.15     26.88 o 
   8   4   3        3.37       -5.33     19.86 o 
   9   4   3      177.04      156.19     29.87 o 
 -12   5   3       46.30       50.47     20.53 o 
 -11   5   3       31.24       32.59     22.97 o 
 -10   5   3      114.28      112.56     25.15 o 
  -9   5   3        9.51       -5.69     12.61 o 
  -8   5   3      429.79      446.87     26.96 o 
  -7   5   3      171.41      139.98     15.95 o 
  -6   5   3      959.26      918.46     40.49 o 
  -5   5   3      795.75      709.25     42.97 o 
  -4   5   3     1201.75     1150.06     23.20 o 
  -3   5   3     1275.49     1164.71     25.81 o 
  -2   5   3      861.45      924.97     23.77 o 
  -1   5   3     1969.92     1781.30     44.47 o 
   0   5   3     3847.47     4283.52    103.16 o 
   1   5   3     1411.01     1384.95     44.35 o 
   2   5   3     3037.14     3176.48     70.13 o 
   3   5   3      221.79      236.41     24.71 o 
   4   5   3     1977.13     1903.55     60.66 o 
   5   5   3        0.42       15.31     17.70 o 
   6   5   3       28.65       37.50     19.50 o 
   7   5   3      161.41      155.09     26.92 o 
   8   5   3      225.64      246.39     31.26 o 
   9   5   3      440.63      392.81     40.97 o 
 -11   6   3       89.22      101.55     25.75 o 
 -10   6   3       26.52        9.61     14.74 o 
  -9   6   3        1.36       -8.19     12.12 o 
  -8   6   3       63.54       51.08     14.04 o 
  -7   6   3       90.79       73.97     24.36 o 
  -6   6   3       74.43       53.67     16.15 o 
  -5   6   3      527.86      570.69     32.93 o 
  -4   6   3       13.55       17.65      7.98 o 
  -3   6   3      128.73      109.52     13.31 o 
  -2   6   3       45.45       36.64     11.44 o 
  -1   6   3        5.74        6.36     13.76 o 
   0   6   3       40.98       36.97     12.37 o 
   1   6   3      368.19      334.77     25.00 o 
   2   6   3      469.04      462.17     30.14 o 
   3   6   3      216.82      210.02     23.76 o 
   4   6   3      117.02      141.81     23.46 o 
   5   6   3       19.90       13.07     14.78 o 
   6   6   3        2.79       -1.44     17.17 o 
   7   6   3        4.44       -3.59     18.56 o 
   8   6   3      102.43       91.39     35.58 o 
 -11   7   3      128.35       94.32     33.92 o 
 -10   7   3      264.50      213.27     32.94 o 
  -9   7   3       78.12       73.75     19.87 o 
  -8   7   3        3.23       13.53     14.65 o 
  -7   7   3     1293.51     1299.52     55.05 o 
  -6   7   3     1526.78     1510.59     85.43 o 
  -5   7   3      679.42      751.47     62.67 o 
  -4   7   3     1571.94     1397.86     76.33 o 
  -3   7   3      349.99      361.47     29.58 o 
  -2   7   3      776.28      792.31     35.32 o 
  -1   7   3        0.57        1.59     13.02 o 
   0   7   3      265.31      223.63     22.25 o 
   1   7   3      761.71      840.92     40.02 o 
   2   7   3      140.97      112.65     19.30 o 
   3   7   3      986.16      979.74     46.74 o 
   4   7   3       89.56       58.85     22.08 o 
   5   7   3      157.86      152.97     24.26 o 
   6   7   3       11.81       -5.70     20.12 o 
   7   7   3      138.02      144.45     26.25 o 
 -10   8   3      574.96      602.51     48.08 o 
  -9   8   3      212.94      176.05     27.42 o 
  -8   8   3       63.98       88.06     24.68 o 
  -7   8   3      257.66      211.71     41.27 o 
  -6   8   3      551.94      518.87     53.78 o 
  -5   8   3      973.96      964.42     70.53 o 
  -4   8   3       55.67       38.37     22.86 o 
  -3   8   3     1914.88     2064.83     95.36 o 
  -2   8   3     1096.64     1175.75     45.57 o 
  -1   8   3      580.05      585.04     34.00 o 
   0   8   3     1447.21     1472.98     53.31 o 
   1   8   3       19.90        1.47     16.29 o 
   2   8   3      460.46      526.43     36.16 o 
   3   8   3       66.63       70.85     18.94 o 
   4   8   3      564.54      569.10     39.96 o 
   5   8   3      211.43      194.89     30.46 o 
   6   8   3      284.66      281.80     32.48 o 
   7   8   3      341.17      322.99     53.68 o 
 -10   9   3        9.76       26.35     19.97 o 
  -9   9   3      191.82      196.87     29.43 o 
  -7   9   3        1.50       -7.03     26.48 o 
  -6   9   3      181.66      133.52     38.27 o 
  -5   9   3       20.18       27.41     30.51 o 
  -4   9   3      240.99      236.42     38.89 o 
  -3   9   3      923.17      958.52     72.40 o 
  -2   9   3      383.24      376.28     29.87 o 
  -1   9   3     1517.65     1507.88     56.29 o 
   0   9   3       83.85       62.39     18.31 o 
   1   9   3      369.61      422.75     34.42 o 
   2   9   3        0.99        0.84     12.50 o 
   3   9   3      289.53      306.63     31.63 o 
   4   9   3      476.07      444.13     39.01 o 
   5   9   3       52.98       74.25     24.36 o 
   6   9   3      499.58      567.89     70.74 o 
  -9  10   3       26.02       31.29     18.28 o 
  -8  10   3        4.74       20.89     23.06 o 
  -7  10   3        1.69       15.62     29.89 o 
  -6  10   3      214.56      278.83     45.82 o 
  -5  10   3        0.51      -14.38     18.51 o 
  -4  10   3      220.64      249.46     45.82 o 
  -3  10   3        7.19       -4.14     26.68 o 
  -2  10   3       98.17      172.92     38.16 o 
  -1  10   3        0.19       -3.11     16.22 o 
   0  10   3       81.33       63.53     19.09 o 
   1  10   3       48.71       93.63     57.76 o 
   2  10   3        0.09       -9.59     13.70 o 
   3  10   3      108.47      120.19     24.72 o 
   4  10   3        1.67        2.50     19.67 o 
  -8  11   3      207.42      206.74     42.82 o 
  -7  11   3       36.73       40.13     27.10 o 
  -6  11   3       39.99       44.58     35.06 o 
  -5  11   3       86.01       64.33     28.54 o 
  -4  11   3        3.06       -0.72     23.37 o 
  -3  11   3      205.23      191.85     43.33 o 
  -2  11   3      317.22      320.82     47.99 o 
  -1  11   3      166.95      209.12     43.33 o 
   0  11   3      117.20      134.48     31.39 o 
   1  11   3       80.35      102.74     22.79 o 
   2  11   3       68.31       86.37     22.89 o 
   3  11   3       21.00       14.27     33.61 o 
  -6  12   3      235.55      203.12     51.30 o 
  -5  12   3      176.72      181.30     48.40 o 
  -4  12   3       91.61      110.87     44.58 o 
  -3  12   3      119.18      110.46     41.58 o 
  -2  12   3       96.96       68.57     37.34 o 
  -1  12   3      316.24      389.90     53.68 o 
   0  12   3       12.58       12.51     32.58 o 
   1  12   3      173.86      189.56     31.96 o 
  -3 -12   4       36.97       56.57     30.72 o 
  -2 -12   4      108.67      105.80     33.20 o 
  -1 -12   4        8.25       29.68     33.41 o 
   0 -12   4      156.68      191.54     44.26 o 
  -5 -11   4       18.99       15.62     32.06 o 
  -4 -11   4        0.01        5.90     30.30 o 
  -3 -11   4        1.13       -6.62     19.86 o 
  -2 -11   4       10.80       23.99     27.51 o 
  -1 -11   4        0.34       24.82     28.23 o 
   1 -11   4       35.86       25.96     25.86 o 
   2 -11   4        2.28      -17.69     22.03 o 
   4 -11   4       46.69       32.58     27.10 o 
   5 -11   4        0.79      -18.10     18.62 o 
  -6 -10   4       80.27       97.73     34.65 o 
  -5 -10   4       27.82       14.89     33.20 o 
  -4 -10   4      148.55      130.52     35.27 o 
  -3 -10   4       15.42        3.93     19.86 o 
  -2 -10   4       57.10       39.30     28.23 o 
  -1 -10   4      539.44      556.52     48.40 o 
   0 -10   4       64.82       82.32     25.65 o 
   1 -10   4       58.35       55.43     25.34 o 
   2 -10   4       63.70       54.71     17.08 o 
   3 -10   4      136.50      141.18     22.67 o 
   4 -10   4        0.39        0.41     22.86 o 
   5 -10   4       83.45       68.47     26.17 o 
   6 -10   4       21.04        6.21     28.44 o 
  -8  -9   4        0.70       -2.69     23.99 o 
  -7  -9   4       86.91       84.70     32.89 o 
  -6  -9   4       24.57       10.45     30.51 o 
  -5  -9   4       33.93       23.79     30.82 o 
  -4  -9   4      450.10      438.20     52.95 o 
  -3  -9   4      284.52      265.28     42.40 o 
  -2  -9   4      526.00      569.75     46.44 o 
  -1  -9   4        9.59       -4.03     18.62 o 
   0  -9   4      871.89      855.93     59.16 o 
   1  -9   4       85.28      101.60     14.80 o 
   2  -9   4       60.12       44.69     15.54 o 
   3  -9   4      673.82      725.88     40.75 o 
   4  -9   4        2.36       -3.62     21.93 o 
   5  -9   4       30.89       47.78     29.17 o 
   6  -9   4      131.41      148.72     34.75 o 
   7  -9   4      121.64      119.45     39.61 o 
  -9  -8   4        0.44        3.10     23.99 o 
  -8  -8   4      189.79      125.76     36.09 o 
  -7  -8   4      165.59      198.88     40.33 o 
  -6  -8   4      206.94      141.90     39.61 o 
  -5  -8   4      745.44      716.20     67.12 o 
  -4  -8   4      329.04      347.60     49.02 o 
  -3  -8   4      907.21      961.80     43.61 o 
  -2  -8   4       47.24       52.64     21.41 o 
  -1  -8   4     1564.48     1580.61     73.02 o 
   0  -8   4      864.68      821.61     28.89 o 
   1  -8   4       54.59       75.71     16.00 o 
   2  -8   4      902.67      780.97     37.52 o 
   3  -8   4      501.25      487.53     46.85 o 
   4  -8   4      726.05      708.03     58.64 o 
   5  -8   4      516.83      497.36     54.40 o 
   6  -8   4      123.04      145.41     34.34 o 
   7  -8   4      438.35      478.85     59.99 o 
   8  -8   4       46.64       30.61     26.58 o 
  -9  -7   4        2.93        7.76     31.54 o 
  -8  -7   4        4.12        1.86     29.17 o 
  -7  -7   4       33.85       37.44     24.10 o 
  -6  -7   4       37.47       43.64     29.27 o 
  -5  -7   4        1.82        4.86     16.46 o 
  -4  -7   4      111.18       96.39     22.24 o 
  -3  -7   4        3.09       -4.65     16.34 o 
  -2  -7   4       10.53       -1.24     11.17 o 
  -1  -7   4      160.65      133.40     16.80 o 
   0  -7   4      239.65      239.80     16.12 o 
   1  -7   4      411.68      428.54     25.77 o 
   2  -7   4      367.69      361.62     25.55 o 
   3  -7   4       70.08       53.57     19.03 o 
   4  -7   4      378.79      382.25     42.40 o 
   5  -7   4       82.24       57.92     23.79 o 
   6  -7   4        9.70        0.21     25.24 o 
   7  -7   4       21.31       15.93     22.44 o 
   8  -7   4      192.15      187.71     44.89 o 
   9  -7   4       45.30       74.05     32.89 o 
 -10  -6   4       23.54        6.21     24.51 o 
  -9  -6   4      297.31      300.34     50.88 o 
  -8  -6   4      143.72      135.28     38.16 o 
  -7  -6   4      870.89      780.22     67.02 o 
  -6  -6   4     1099.69     1076.10     46.69 o 
  -5  -6   4       49.85       52.54     17.16 o 
  -4  -6   4      567.94      541.10     30.61 o 
  -3  -6   4        1.00       -4.86     15.20 o 
  -2  -6   4      795.55      797.44     44.63 o 
  -1  -6   4      919.17      950.25     52.02 o 
   0  -6   4        0.68        5.76      8.23 o 
   1  -6   4      771.52      770.08     35.37 o 
   2  -6   4      128.06      155.86     26.06 o 
   3  -6   4      967.53      966.17     58.95 o 
   4  -6   4       63.89       26.79     23.89 o 
   5  -6   4      128.31      112.52     31.54 o 
   6  -6   4        6.56       13.96     26.68 o 
   7  -6   4        1.54       21.72     21.82 o 
   8  -6   4       37.61       13.86     32.47 o 
   9  -6   4        4.50      -35.89     31.34 o 
 -11  -5   4       40.85       57.09     36.40 o 
 -10  -5   4      161.41      150.07     36.30 o 
  -9  -5   4      399.75      399.42     52.54 o 
  -8  -5   4      818.69      796.66     67.33 o 
  -7  -5   4     1758.28     1783.77     60.19 o 
  -6  -5   4       93.03       94.11     20.25 o 
  -5  -5   4     2992.32     2929.85     69.14 o 
  -4  -5   4     1127.68     1068.77     51.92 o 
  -3  -5   4     1412.41     1438.93     45.92 o 
  -2  -5   4     3310.81     3426.04     51.14 o 
  -1  -5   4      136.25      131.96     10.52 o 
   0  -5   4     5553.04     5670.30     86.77 o 
   1  -5   4        9.36        5.48     14.17 o 
   2  -5   4     4840.06     5126.14    116.97 o 
   3  -5   4     1022.49      963.17     57.40 o 
   4  -5   4     2069.97     2160.60     87.08 o 
   5  -5   4      878.87      900.71     63.71 o 
   6  -5   4       24.94       13.65     26.37 o 
   7  -5   4      418.73      433.86     55.02 o 
   8  -5   4      163.08      194.23     45.09 o 
   9  -5   4      185.61      205.40     48.40 o 
 -11  -4   4       74.45       52.54     34.85 o 
  -9  -4   4        0.15       -3.17     17.35 o 
  -8  -4   4      600.33      643.78     39.27 o 
  -7  -4   4       64.28       65.79     19.42 o 
  -6  -4   4     1124.28     1013.29     41.69 o 
  -5  -4   4     1336.00     1183.44     75.23 o 
  -4  -4   4      163.97      156.88     10.23 o 
  -3  -4   4     6120.57     6408.07     62.05 o 
  -2  -4   4      352.66      353.25     10.90 o 
  -1  -4   4     1844.02     1837.13     36.06 o 
   0  -4   4      658.72      679.10     25.64 o 
   1  -4   4     2935.56     3392.05     82.32 o 
   2  -4   4     1320.78     1280.99     55.43 o 
   3  -4   4      231.93      192.16     25.65 o 
   4  -4   4     3792.87     3845.25    113.14 o 
   5  -4   4        0.48       -9.41     16.65 o 
   6  -4   4     1292.62     1309.43     78.39 o 
   7  -4   4      864.70      888.61     72.09 o 
   8  -4   4      139.24      160.51     41.89 o 
   9  -4   4      299.62      291.55     54.09 o 
  10  -4   4        8.74       17.89     28.03 o 
 -11  -3   4       21.73       -0.72     26.17 o 
 -10  -3   4       92.05       71.83     37.18 o 
  -9  -3   4      118.08       70.06     20.14 o 
  -8  -3   4       84.48       83.03     21.41 o 
  -7  -3   4       31.87       14.00     18.10 o 
  -6  -3   4      692.92      678.02     23.13 o 
  -5  -3   4     1201.80     1343.35     27.29 o 
  -4  -3   4      985.52     1025.86     19.02 o 
  -3  -3   4      417.10      361.36     28.34 o 
  -2  -3   4       99.76       67.25      6.89 o 
  -1  -3   4     4364.21     4675.40     95.56 o 
   0  -3   4     1732.79     1989.96     39.49 o 
   1  -3   4      116.54      124.31     19.44 o 
   2  -3   4      686.39      878.78     45.61 o 
   3  -3   4     1649.68     1668.62     67.64 o 
   4  -3   4      444.19      453.51     40.44 o 
   5  -3   4     1231.74     1303.54     73.12 o 
   6  -3   4      466.94      467.37     47.78 o 
   7  -3   4        2.90        8.79     29.58 o 
   8  -3   4      664.37      783.01     69.29 o 
   9  -3   4        2.44      -12.20     32.78 o 
  10  -3   4       40.09       17.27     28.85 o 
 -11  -2   4       56.85       90.60     32.47 o 
 -10  -2   4      107.53       86.02     19.70 o 
  -9  -2   4      105.19       97.89     21.21 o 
  -8  -2   4       43.63       35.61     13.10 o 
  -7  -2   4      194.15      199.56     16.57 o 
  -6  -2   4       74.53       58.39     10.88 o 
  -5  -2   4      603.44      534.14     18.07 o 
  -4  -2   4     2653.73     2804.51     36.32 o 
  -3  -2   4      151.06      158.03     21.72 o 
  -2  -2   4      427.65      378.42     28.75 o 
  -1  -2   4     4106.90     4001.00     72.65 o 
   0  -2   4     1776.71     2202.82     40.09 o 
   1  -2   4     1054.54      974.76     41.37 o 
   2  -2   4      273.11      300.55     29.06 o 
   3  -2   4      209.79      191.44     25.44 o 
   4  -2   4      153.75      135.69     24.72 o 
   5  -2   4       52.13       53.47     26.99 o 
   6  -2   4        0.78      282.24     42.92 o 
   7  -2   4      316.81      346.26     49.95 o 
   8  -2   4       19.19      -16.65     30.10 o 
   9  -2   4       41.71       61.02     36.09 o 
  10  -2   4        7.18       15.72     28.03 o 
 -12  -1   4      149.99      202.81     41.27 o 
 -11  -1   4        7.38      -11.89     25.55 o 
 -10  -1   4      466.64      439.34     50.88 o 
  -9  -1   4      443.66      400.45     24.11 o 
  -8  -1   4      325.75      308.72     20.72 o 
  -7  -1   4     1143.84     1194.58     59.17 o 
  -6  -1   4        9.91       15.43      9.14 o 
  -5  -1   4     1126.42     1110.07     26.13 o 
  -4  -1   4       41.03       75.09     24.05 o 
  -3  -1   4     4943.85     5293.99     65.05 o 
  -2  -1   4      324.41      289.70     18.36 o 
  -1  -1   4     2029.65     1940.62     33.25 o 
   0  -1   4     6054.49     6552.54    146.50 o 
   1  -1   4       40.20       37.03     13.24 o 
   2  -1   4     3690.50     3456.38     84.81 o 
   3  -1   4     1004.85     1092.35     53.37 o 
   4  -1   4      526.18      473.57     40.33 o 
   5  -1   4     2122.83     2337.97     93.08 o 
   6  -1   4       73.97       44.26     31.13 o 
   7  -1   4      132.30      132.79     32.78 o 
   8  -1   4       95.24       88.12     36.92 o 
   9  -1   4      126.07      152.03     44.16 o 
  10  -1   4       98.73       74.67     38.99 o 
 -12   0   4       10.72       17.17     29.68 o 
 -11   0   4      354.94      351.22     48.92 o 
 -10   0   4       31.65       33.52     16.08 o 
  -9   0   4       88.60       82.71     13.77 o 
  -8   0   4      569.59      543.85     24.44 o 
  -7   0   4        0.21       -3.97      8.15 o 
  -6   0   4      216.76      184.97     13.41 o 
  -5   0   4      335.63      399.81     13.83 o 
  -4   0   4     1906.15     1650.18     35.91 o 
  -3   0   4     2495.31     2766.08     97.79 o 
  -2   0   4     1787.98     1946.12     32.75 o 
  -1   0   4       24.44       21.02     12.46 o 
   0   0   4       40.33       27.79      9.76 o 
   1   0   4     3795.33     3417.60     77.05 o 
   2   0   4      679.11      625.40     38.06 o 
   3   0   4      852.45      841.14     46.75 o 
   4   0   4       69.06       43.64     24.20 o 
   5   0   4       80.90       68.78     28.96 o 
   6   0   4     1769.28     1715.16     83.46 o 
   7   0   4      171.63      149.45     32.16 o 
   8   0   4       85.26       89.46     29.17 o 
   9   0   4       42.16       51.92     33.30 o 
  10   0   4       84.92       54.40     37.44 o 
 -12   1   4        9.61       26.48     31.34 o 
 -11   1   4       99.64       87.01     20.80 o 
 -10   1   4       88.69       85.06     20.95 o 
  -9   1   4       83.78      100.88     20.59 o 
  -8   1   4       95.09       74.50     11.25 o 
  -7   1   4      117.07       92.34     11.79 o 
  -6   1   4      967.86      980.02     22.88 o 
  -5   1   4      342.60      390.62     15.55 o 
  -4   1   4     2056.69     2181.11     45.57 o 
  -3   1   4     1364.67     1461.37     33.43 o 
  -2   1   4     3366.05     3306.43     47.72 o 
  -1   1   4      270.16      300.13     15.20 o 
   0   1   4     4009.51     4082.99     52.14 o 
   1   1   4     9765.26    11188.15    124.52 o 
   2   1   4      839.30      953.45     46.95 o 
   3   1   4     1372.18     1233.73     57.71 o 
   4   1   4       70.23       90.08     22.44 o 
   5   1   4      517.77      505.53     45.09 o 
   6   1   4      525.32      541.11     52.85 o 
   7   1   4      327.18      364.46     45.09 o 
   8   1   4      299.17      378.53     52.02 o 
   9   1   4       12.83        1.76     23.17 o 
  10   1   4      174.31      192.57     48.19 o 
 -12   2   4      141.84      143.20     26.72 o 
 -11   2   4        1.01       -9.73     18.10 o 
 -10   2   4       48.83       40.39     18.84 o 
  -9   2   4      150.34      147.41     22.45 o 
  -8   2   4      122.45      106.93     18.75 o 
  -7   2   4       13.15        2.20      7.27 o 
  -6   2   4      518.25      557.67     17.98 o 
  -5   2   4     2725.64     2673.00     34.26 o 
  -4   2   4     1507.85     1429.73     38.37 o 
  -3   2   4        1.53        9.14      8.65 o 
  -2   2   4      344.52      391.80     18.94 o 
  -1   2   4      871.01      820.77     33.87 o 
   0   2   4       60.37       69.84      9.83 o 
   1   2   4      285.68      284.41     13.00 o 
   2   2   4       61.45       62.66     12.91 o 
   3   2   4     1673.62     1960.14     89.77 o 
   4   2   4      365.41      421.18     29.83 o 
   5   2   4      122.92      100.21     19.98 o 
   6   2   4       64.20       56.21     19.92 o 
   7   2   4       67.32       45.71     29.27 o 
   8   2   4       30.44       33.82     31.34 o 
   9   2   4        8.84        6.10     31.65 o 
 -12   3   4      317.81      353.30     37.84 o 
 -11   3   4       33.73       36.64     19.47 o 
 -10   3   4      519.53      521.68     38.35 o 
  -9   3   4       80.33       68.34     18.53 o 
  -8   3   4     2724.30     2691.14     58.05 o 
  -7   3   4       52.32       33.27     11.13 o 
  -6   3   4     1704.74     1443.06     46.28 o 
  -5   3   4     2285.87     2470.50     57.15 o 
  -4   3   4     2182.28     2329.05     51.55 o 
  -3   3   4     6386.77     6502.08     80.10 o 
  -2   3   4     4477.18     4587.53    110.51 o 
  -1   3   4     1269.01     1141.48     26.69 o 
   0   3   4      215.60      181.17     15.27 o 
   1   3   4     3452.46     3687.70     39.53 o 
   2   3   4      506.39      456.00     15.21 o 
   3   3   4      456.87      475.05     43.70 o 
   4   3   4      857.43      761.56     38.05 o 
   5   3   4      117.24      111.13     21.35 o 
   6   3   4       29.26       41.87     18.85 o 
   7   3   4      219.66      211.82     28.24 o 
   8   3   4      141.93       97.42     36.51 o 
   9   3   4       23.46       25.13     25.34 o 
 -12   4   4       12.46        4.82     16.37 o 
 -11   4   4      475.21      538.23     43.33 o 
 -10   4   4       35.68       12.17     18.92 o 
  -9   4   4     1285.18     1337.65     45.46 o 
  -8   4   4      468.61      492.90     28.61 o 
  -7   4   4     2022.17     1922.40     58.25 o 
  -6   4   4     2977.71     2982.10     85.22 o 
  -5   4   4        0.82        2.31     10.68 o 
  -4   4   4     5728.78     5888.34     86.44 o 
  -3   4   4     1368.29     1335.92     56.51 o 
  -2   4   4     6265.72     6605.49     61.05 o 
  -1   4   4     4688.81     4739.15     85.12 o 
   0   4   4     2001.22     1908.10     27.19 o 
   1   4   4     3807.75     4129.54     74.65 o 
   2   4   4       57.94       45.90     14.16 o 
   3   4   4     3089.19     3123.45     73.83 o 
   4   4   4      457.76      411.10     31.08 o 
   5   4   4      813.85      806.46     43.13 o 
   6   4   4      729.05      719.94     44.21 o 
   7   4   4       34.85       29.06     18.46 o 
   8   4   4      554.54      610.20     47.34 o 
   9   4   4        1.35       16.55     27.10 o 
 -12   5   4       33.89       20.13     20.85 o 
 -11   5   4       12.20      -20.23     18.94 o 
 -10   5   4       58.49       86.40     21.40 o 
  -9   5   4       89.75       92.33     17.50 o 
  -8   5   4      191.35      179.25     19.23 o 
  -7   5   4      893.35      827.28     41.72 o 
  -6   5   4       97.17       75.34     15.72 o 
  -5   5   4     2094.50     1965.30     55.18 o 
  -4   5   4      487.20      485.07     16.38 o 
  -3   5   4     1577.13     1733.91     32.17 o 
  -2   5   4     2762.51     2978.00     42.38 o 
  -1   5   4       18.17       13.71      7.15 o 
   0   5   4      787.17      724.28     31.69 o 
   1   5   4      554.62      529.14     29.25 o 
   2   5   4     1163.20     1150.43     44.61 o 
   3   5   4     1672.45     1681.43     57.51 o 
   4   5   4     1030.98     1014.71     47.23 o 
   5   5   4      311.29      333.14     30.97 o 
   6   5   4       22.67       25.80     19.57 o 
   7   5   4      557.28      573.28     43.36 o 
   8   5   4      201.11      214.13     31.01 o 
 -12   6   4       38.90       25.52     18.95 o 
 -11   6   4       17.02       16.04     18.36 o 
 -10   6   4       12.77        9.77     12.47 o 
  -9   6   4        5.69      -10.47     14.20 o 
  -8   6   4        4.44       20.34     13.60 o 
  -7   6   4      162.60      170.46     21.51 o 
  -6   6   4      242.45      215.68     23.32 o 
  -5   6   4      204.99      227.61     22.26 o 
  -4   6   4       16.46        4.98     10.88 o 
  -3   6   4       49.74       44.81      9.50 o 
  -2   6   4      492.15      501.59     19.22 o 
  -1   6   4       28.49       14.91     11.10 o 
   0   6   4        7.72       -3.14     11.15 o 
   1   6   4     1055.62     1141.25     44.38 o 
   2   6   4      259.95      207.78     23.06 o 
   3   6   4        7.39       10.53     15.70 o 
   4   6   4       66.17       72.71     21.26 o 
   5   6   4      101.14       61.76     19.12 o 
   6   6   4        2.95       14.17     18.98 o 
   7   6   4       41.44       42.65     20.21 o 
   8   6   4       36.54       15.62     27.30 o 
 -11   7   4      381.34      442.36     41.16 o 
 -10   7   4       73.68       80.26     19.05 o 
  -9   7   4      118.48      109.29     21.02 o 
  -8   7   4      832.70      825.20     45.57 o 
  -7   7   4       62.25       43.37     19.87 o 
  -6   7   4      379.10      399.63     57.04 o 
  -5   7   4      578.20      534.53     33.33 o 
  -4   7   4     2096.13     2031.35     57.38 o 
  -3   7   4       12.69        4.97     10.96 o 
  -2   7   4     1277.46     1210.22     42.44 o 
  -1   7   4      682.80      668.12     34.21 o 
   0   7   4      291.63      249.10     23.71 o 
   1   7   4      886.22      876.61     44.52 o 
   2   7   4     1840.63     1739.83     60.26 o 
   3   7   4      130.00      125.86     23.46 o 
   4   7   4        7.50        1.11     17.76 o 
   5   7   4      269.01      250.18     31.75 o 
   6   7   4      175.95      158.90     27.04 o 
   7   7   4       12.19       13.81     17.99 o 
 -11   8   4      189.74      191.73     30.40 o 
 -10   8   4       18.54       20.89     23.62 o 
  -9   8   4      416.82      426.20     38.67 o 
  -8   8   4      107.04      127.93     32.06 o 
  -7   8   4     1163.65     1198.36     83.46 o 
  -6   8   4      203.27      131.35     32.16 o 
  -5   8   4       15.64       23.58     21.62 o 
  -4   8   4     1628.27     1708.64     89.98 o 
  -3   8   4       21.09       -0.21     19.03 o 
  -2   8   4     1485.08     1584.81     52.61 o 
  -1   8   4      531.34      482.17     33.00 o 
   0   8   4      967.83     1018.22     47.01 o 
   1   8   4     1285.81     1369.34    108.65 o 
   2   8   4      161.29      147.84     21.72 o 
   3   8   4      907.37      890.84     64.02 o 
   4   8   4       42.16       34.73     18.46 o 
   5   8   4      384.76      387.49     37.03 o 
   6   8   4      209.54      207.89     30.77 o 
 -10   9   4       26.16       31.81     25.01 o 
  -9   9   4       12.74        6.93     17.00 o 
  -8   9   4       33.59       45.09     24.41 o 
  -7   9   4      157.89      128.86     33.20 o 
  -6   9   4       70.35       94.42     29.89 o 
  -5   9   4       17.40      -10.86     20.27 o 
  -4   9   4       51.20       16.75     27.51 o 
  -3   9   4      697.79      708.44     61.02 o 
  -2   9   4      210.05      208.60     39.51 o 
  -1   9   4      538.65      560.78     37.05 o 
   0   9   4      244.59      216.90     27.16 o 
   1   9   4       80.07       63.66     18.55 o 
   2   9   4      123.59       98.09     22.95 o 
   3   9   4       38.03       44.57     21.18 o 
   4   9   4      170.61      142.92     25.94 o 
   5   9   4      424.59      465.08     46.54 o 
  -9  10   4       11.43       31.54     20.29 o 
  -8  10   4        5.82       13.24     22.34 o 
  -7  10   4       51.29       24.30     30.92 o 
  -6  10   4        1.15      -15.62     27.92 o 
  -5  10   4       67.67       62.78     29.99 o 
  -4  10   4       24.13       19.34     22.03 o 
  -3  10   4        0.40      -20.79     18.41 o 
  -2  10   4       86.70       86.87     33.61 o 
  -1  10   4        0.23        4.55     25.13 o 
   0  10   4        8.77        3.90     18.10 o 
   1  10   4        5.11       -3.19     18.45 o 
   2  10   4       77.97       63.65     22.45 o 
   3  10   4       18.27       31.77     21.46 o 
   4  10   4      271.29      285.54     34.05 o 
  -8  11   4        3.64      -17.37     19.96 o 
  -7  11   4      152.67      118.11     34.75 o 
  -6  11   4       79.87       61.74     37.23 o 
  -5  11   4       93.02       91.84     33.41 o 
  -4  11   4      155.91      161.34     42.09 o 
  -3  11   4        9.08       21.10     32.06 o 
  -2  11   4      171.84      208.91     40.33 o 
  -1  11   4        0.50      -10.76     18.72 o 
   0  11   4      317.77      313.71     34.26 o 
   1  11   4        4.76      -11.50     20.44 o 
   2  11   4       12.04       13.21     18.03 o 
  -6  12   4       13.04       35.06     38.58 o 
  -5  12   4      406.96      494.57     71.15 o 
  -4  12   4      245.92      313.37     55.33 o 
  -3  12   4       39.76       52.44     37.75 o 
  -2  12   4       72.62       89.05     34.13 o 
  -1  12   4       40.32       80.77     37.13 o 
   0  12   4      222.83      246.35     45.40 o 
  -2 -12   5       21.06       40.44     26.17 o 
  -1 -12   5       63.94       48.82     27.61 o 
   2 -12   5       11.33       29.48     22.24 o 
  -5 -11   5        1.99       -4.96     31.65 o 
  -4 -11   5        2.42       12.00     22.44 o 
  -3 -11   5       17.05       19.34     29.89 o 
  -2 -11   5        0.95       -1.55     26.48 o 
   0 -11   5       36.83       43.75     26.99 o 
   1 -11   5        9.30        0.52     24.30 o 
   2 -11   5       14.94      -11.58     23.48 o 
  -6 -10   5        2.91       -5.17     31.75 o 
  -5 -10   5      495.24      482.05     61.54 o 
  -4 -10   5        2.11       19.24     30.10 o 
  -3 -10   5      253.01      274.79     47.88 o 
  -1 -10   5       26.98       26.68     22.86 o 
   0 -10   5       94.09      141.69     32.37 o 
   1 -10   5       35.38       42.20     20.37 o 
   3 -10   5       27.72        6.72     18.10 o 
   4 -10   5       35.16       48.09     27.82 o 
   5 -10   5       60.93       77.98     32.68 o 
   6 -10   5        5.87        4.14     21.51 o 
  -8  -9   5       56.34       66.40     38.06 o 
  -7  -9   5       22.98       35.68     33.61 o 
  -6  -9   5      402.57      428.07     59.47 o 
  -5  -9   5      322.09      316.99     51.30 o 
  -4  -9   5      368.67      388.35     53.99 o 
  -3  -9   5      140.42      121.42     29.27 o 
  -2  -9   5      357.89      405.21     42.82 o 
  -1  -9   5      977.78     1093.59     67.02 o 
   0  -9   5       48.51       44.47     24.10 o 
   1  -9   5       30.95       10.65     21.72 o 
   2  -9   5       94.94       99.80     26.17 o 
   3  -9   5      277.15      272.00     39.40 o 
   4  -9   5      576.05      621.78     56.57 o 
   5  -9   5       11.06       -1.34     26.48 o 
   6  -9   5      165.76      165.58     40.65 o 
   7  -9   5        1.16      -14.79     28.54 o 
  -9  -8   5      103.37      109.21     41.89 o 
  -8  -8   5       65.85       50.57     35.16 o 
  -7  -8   5      735.59      669.97     69.19 o 
  -6  -8   5      207.29      207.98     39.71 o 
  -5  -8   5       82.42       85.53     27.92 o 
  -4  -8   5      515.10      530.52     35.80 o 
  -3  -8   5       95.32       88.94     26.17 o 
  -2  -8   5      943.44      955.52     59.78 o 
  -1  -8   5       10.50        8.48     20.06 o 
   0  -8   5     1275.76     1321.43     71.88 o 
   1  -8   5      252.29      251.74     23.95 o 
   2  -8   5      211.08      203.12     31.34 o 
   3  -8   5     1428.14     1549.79     80.05 o 
   4  -8   5       36.71       38.89     20.99 o 
   5  -8   5      470.01      444.82     51.92 o 
   6  -8   5      108.46      110.77     34.65 o 
   7  -8   5      304.60      301.68     51.40 o 
   8  -8   5       41.58       35.99     35.37 o 
  -9  -7   5       92.48       61.54     28.65 o 
  -8  -7   5        1.37       15.72     30.30 o 
  -7  -7   5       18.71       19.86     22.24 o 
  -6  -7   5       11.48       11.08     14.80 o 
  -5  -7   5        0.24        6.95     13.21 o 
  -4  -7   5       22.15       23.17     15.62 o 
  -3  -7   5        8.43       12.51     19.55 o 
  -2  -7   5        1.88       -4.24     17.69 o 
  -1  -7   5       85.23       79.12     20.58 o 
   0  -7   5      144.02      124.15     16.37 o 
   1  -7   5       97.65       79.64     20.37 o 
   2  -7   5        4.86       -3.72     17.69 o 
   3  -7   5        3.37       16.65     21.31 o 
   4  -7   5       29.30       54.71     21.62 o 
   5  -7   5       18.80       15.10     19.44 o 
   6  -7   5       47.37       37.23     23.27 o 
   7  -7   5      172.39      143.55     35.37 o 
   8  -7   5        3.00       34.75     27.72 o 
 -10  -6   5      303.78      320.92     53.26 o 
  -9  -6   5       11.15       18.10     23.37 o 
  -8  -6   5      532.04      617.95     60.40 o 
  -7  -6   5       15.78       17.27     16.10 o 
  -6  -6   5      799.18      826.90     42.69 o 
  -5  -6   5      396.19      417.68     30.64 o 
  -4  -6   5      133.91      142.93     26.89 o 
  -3  -6   5      698.69      660.46     44.68 o 
  -2  -6   5      424.91      449.16     39.09 o 
  -1  -6   5      640.84      594.65     26.31 o 
   0  -6   5      120.85      116.39     15.31 o 
   1  -6   5     1166.51     1167.12     55.12 o 
   2  -6   5      793.10      787.56     50.88 o 
   3  -6   5       82.49       77.46     25.44 o 
   4  -6   5      194.56      176.13     33.72 o 
   5  -6   5       17.71        4.96     24.72 o 
   6  -6   5       97.95       85.32     27.30 o 
   7  -6   5      265.60      245.53     43.02 o 
   8  -6   5       26.51       35.16     26.68 o 
   9  -6   5        0.25      -16.86     23.79 o 
 -11  -5   5      298.36      308.61     52.75 o 
 -10  -5   5       32.33       11.89     29.68 o 
  -9  -5   5      377.09      377.60     51.71 o 
  -8  -5   5      322.08      337.34     30.93 o 
  -7  -5   5      604.22      554.85     35.16 o 
  -6  -5   5      671.05      648.83     36.63 o 
  -5  -5   5       18.88       12.46     21.46 o 
  -4  -5   5     2797.01     2969.88     91.12 o 
  -3  -5   5      812.10      747.64     47.06 o 
  -2  -5   5     1976.44     1916.81     36.85 o 
  -1  -5   5     3336.32     3627.99     58.79 o 
   0  -5   5     1197.82     1153.60     44.06 o 
   1  -5   5     2309.64     2341.90     73.22 o 
   2  -5   5      162.74      156.89     25.34 o 
   3  -5   5     1584.23     1675.96     73.33 o 
   4  -5   5      286.91      323.09     40.44 o 
   5  -5   5      880.51      981.69     69.19 o 
   6  -5   5      640.32      610.81     57.71 o 
   7  -5   5        3.66       -0.52     28.96 o 
   8  -5   5      418.02      440.89     56.57 o 
   9  -5   5       15.61       -3.83     25.75 o 
 -11  -4   5       47.69       45.30     33.10 o 
 -10  -4   5       49.20       42.53     21.43 o 
  -9  -4   5      670.80      673.43     40.44 o 
  -8  -4   5       87.75      102.33     35.11 o 
  -7  -4   5      490.80      505.12     33.30 o 
  -6  -4   5       15.19        2.81     16.65 o 
  -5  -4   5     1436.05     1391.96     64.02 o 
  -4  -4   5     1955.41     1845.58     68.26 o 
  -3  -4   5      981.62     1065.67     53.26 o 
  -2  -4   5     2813.11     2810.09     40.14 o 
  -1  -4   5       16.17       34.56     10.65 o 
   0  -4   5     5898.94     5922.60     89.10 o 
   1  -4   5     2835.52     2882.08     77.36 o 
   2  -4   5      356.86      319.89     30.41 o 
   3  -4   5     1038.92      911.98     55.12 o 
   4  -4   5      702.79      742.99     55.85 o 
   5  -4   5     2137.61     2329.59     98.46 o 
   6  -4   5       21.29       34.96     23.48 o 
   7  -4   5      863.85      901.02     75.29 o 
   8  -4   5      176.65      214.60     42.30 o 
   9  -4   5       63.66       37.75     38.27 o 
 -11  -3   5        0.21       25.86     29.37 o 
 -10  -3   5       54.76       43.20     20.24 o 
  -9  -3   5      303.33      304.01     28.56 o 
  -8  -3   5        0.26       -9.56     13.03 o 
  -7  -3   5        7.85        6.88     11.18 o 
  -6  -3   5      485.65      522.16     32.11 o 
  -5  -3   5      425.13      371.08     37.44 o 
  -4  -3   5       46.15       44.16     19.65 o 
  -3  -3   5        4.11       16.55     18.00 o 
  -2  -3   5      638.24      586.85     17.00 o 
  -1  -3   5        4.79        4.00      8.12 o 
   0  -3   5     1960.37     2120.30     44.10 o 
   1  -3   5     1284.83     1280.78     51.09 o 
   2  -3   5     1087.56     1147.58     54.40 o 
   3  -3   5      197.22      198.88     27.10 o 
   4  -3   5     1238.05     1173.74     66.40 o 
   5  -3   5      172.24      187.51     33.30 o 
   6  -3   5       36.02       35.27     23.89 o 
   7  -3   5      725.20      791.29     66.81 o 
   8  -3   5       58.36       48.82     28.65 o 
   9  -3   5       43.61       10.24     26.06 o 
 -12  -2   5        0.42       12.93     30.20 o 
 -11  -2   5      119.73      115.94     30.61 o 
 -10  -2   5        0.81        1.29     17.17 o 
  -9  -2   5      361.95      401.77     32.10 o 
  -8  -2   5      243.78      236.74     24.39 o 
  -7  -2   5      110.37       93.95     23.06 o 
  -6  -2   5     1471.23     1493.89     60.66 o 
  -5  -2   5      573.44      466.75     20.89 o 
  -4  -2   5      350.06      333.95     30.20 o 
  -3  -2   5      333.50      389.18     30.41 o 
  -2  -2   5     4290.75     5078.29     54.44 o 
  -1  -2   5      739.24      646.83     22.07 o 
   0  -2   5     1542.38     1478.29     68.98 o 
   1  -2   5       74.45      129.17     22.24 o 
   2  -2   5      373.75      376.66     31.75 o 
   3  -2   5      115.15      131.04     29.06 o 
   4  -2   5       83.93       58.85     22.65 o 
   5  -2   5       82.91       62.57     31.23 o 
   6  -2   5       71.91       80.36     28.75 o 
   7  -2   5      356.25      406.24     53.78 o 
   8  -2   5       13.42      -40.85     29.99 o 
   9  -2   5       28.95       11.07     34.75 o 
 -12  -1   5       60.47       58.85     27.10 o 
 -11  -1   5      315.99      303.23     44.68 o 
 -10  -1   5      100.58      125.76     30.20 o 
  -9  -1   5      486.26      475.53     33.07 o 
  -8  -1   5      461.24      427.38     22.61 o 
  -7  -1   5     1082.49      974.05     31.37 o 
  -6  -1   5      335.02      330.64     20.06 o 
  -5  -1   5     2643.63     2278.98     63.24 o 
  -4  -1   5     3806.76     3751.94     49.49 o 
  -3  -1   5        9.74        7.37      6.62 o 
  -2  -1   5     2175.84     2014.58     35.31 o 
  -1  -1   5     7636.39     7944.85    242.68 o 
   0  -1   5     2932.69     3008.01     50.63 o 
   1  -1   5      669.65      665.32     37.44 o 
   2  -1   5      220.06      183.47     27.20 o 
   3  -1   5     1715.31     1577.81     67.33 o 
   4  -1   5      337.14      339.02     40.65 o 
   5  -1   5      325.41      354.74     40.75 o 
   6  -1   5       18.24       15.41     29.79 o 
   7  -1   5      642.26      833.79     70.33 o 
   8  -1   5      308.63      324.33     46.95 o 
   9  -1   5       30.04        7.24     23.79 o 
 -12   0   5       34.47       51.61     32.16 o 
 -11   0   5        7.33      -22.03     27.61 o 
 -10   0   5      552.46      576.48     57.61 o 
  -9   0   5        1.61        4.31     15.22 o 
  -8   0   5        2.03      -10.81     10.22 o 
  -7   0   5     1703.09     1701.80     39.71 o 
  -6   0   5      112.14      146.52     10.13 o 
  -5   0   5      731.88      648.13     25.96 o 
  -4   0   5       16.87       42.55     11.22 o 
  -3   0   5     3246.34     3077.98     46.86 o 
  -2   0   5      304.53      273.73     15.04 o 
  -1   0   5     1049.31     1287.08     31.74 o 
   0   0   5     1066.45     1117.79     31.10 o 
   1   0   5       19.79        0.16     10.34 o 
   2   0   5     2303.23     2143.43     72.40 o 
   3   0   5      995.97     1012.30     54.40 o 
   4   0   5       55.56       44.58     25.55 o 
   5   0   5      983.92      859.23     58.33 o 
   6   0   5       15.10       20.48     27.41 o 
   7   0   5      124.10      144.38     32.47 o 
   8   0   5        2.73        7.34     22.96 o 
   9   0   5      171.38      177.99     46.02 o 
 -12   1   5        1.34       -2.59     20.48 o 
 -11   1   5       18.49       16.34     22.86 o 
 -10   1   5        1.63       12.07     16.51 o 
  -9   1   5      777.43      763.52     39.89 o 
  -8   1   5      223.47      226.55     22.31 o 
  -7   1   5       79.14       86.49      9.73 o 
  -6   1   5      668.06      638.58     21.36 o 
  -5   1   5      657.05      657.71     28.04 o 
  -4   1   5     1217.05     1243.96     34.61 o 
  -3   1   5     2425.11     2487.20     46.39 o 
  -2   1   5     2694.09     2741.47     46.34 o 
  -1   1   5     2188.41     2460.30     44.42 o 
   0   1   5      242.32      216.22     14.87 o 
   1   1   5      833.53      640.38     32.73 o 
   2   1   5     1160.40     1179.12     57.40 o 
   3   1   5      192.04      168.37     26.06 o 
   4   1   5     1034.06     1021.81     60.81 o 
   5   1   5       34.09       23.17     21.31 o 
   6   1   5      874.40      940.73     69.60 o 
   7   1   5       65.21       66.19     27.10 o 
   8   1   5      189.88      216.98     46.02 o 
   9   1   5      263.77      319.37     54.40 o 
 -12   2   5       38.50       34.34     33.61 o 
 -11   2   5      219.45      198.06     28.10 o 
 -10   2   5      106.89      100.73     20.82 o 
  -9   2   5       61.50       49.66     15.55 o 
  -8   2   5       22.32        8.20     11.83 o 
  -7   2   5      264.67      223.67     20.07 o 
  -6   2   5      618.30      643.86     19.07 o 
  -5   2   5      446.14      496.40     27.02 o 
  -4   2   5       39.82       44.64     11.25 o 
  -3   2   5     1032.41     1079.51     32.36 o 
  -2   2   5        0.43        6.55      9.87 o 
  -1   2   5      487.99      523.12     21.69 o 
   0   2   5        0.06        8.96     21.20 o 
   1   2   5      186.94      229.99     15.58 o 
   2   2   5      601.97      647.22     24.62 o 
   3   2   5      327.90      311.82     34.34 o 
   4   2   5       30.55        5.48     18.51 o 
   5   2   5       60.47       89.56     32.06 o 
   6   2   5       35.54       20.89     21.82 o 
   7   2   5      110.67       73.74     33.30 o 
   8   2   5      101.38       68.57     30.30 o 
   9   2   5        7.23      -14.38     31.44 o 
 -12   3   5      670.20      727.23     51.87 o 
 -11   3   5      347.54      363.24     36.56 o 
 -10   3   5      229.00      239.52     27.62 o 
  -9   3   5     1027.50     1076.02     39.49 o 
  -8   3   5      746.88      674.01     31.37 o 
  -7   3   5     2421.38     2552.33     65.50 o 
  -6   3   5      232.07      221.33     20.60 o 
  -5   3   5     3855.30     4004.05     73.53 o 
  -4   3   5     1905.14     1923.87     47.53 o 
  -3   3   5      264.45      218.66     17.34 o 
  -2   3   5     5733.85     5805.64     75.41 o 
  -1   3   5        9.03       10.39     10.01 o 
   0   3   5     7311.35     7598.36     67.77 o 
   1   3   5       80.12       78.32      9.26 o 
   2   3   5     1238.22     1257.90     27.88 o 
   3   3   5      347.16      362.02     29.64 o 
   4   3   5      354.52      388.56     31.05 o 
   5   3   5      710.18      675.35     40.95 o 
   6   3   5      371.16      363.22     44.99 o 
   7   3   5      240.88      225.05     43.33 o 
   8   3   5        3.02       -6.93     29.79 o 
 -12   4   5      199.08      200.15     30.43 o 
 -11   4   5       51.93       70.74     29.68 o 
 -10   4   5      785.37      827.64     76.64 o 
  -9   4   5        6.85       12.45     13.31 o 
  -8   4   5     1892.92     1894.30     50.68 o 
  -7   4   5      716.09      637.06     53.78 o 
  -6   4   5      818.57      761.30     37.02 o 
  -5   4   5     1424.89     1336.20     44.87 o 
  -4   4   5     1146.69     1178.78     39.48 o 
  -3   4   5     8667.38     9281.26    105.33 o 
  -2   4   5       12.50       16.86      8.78 o 
  -1   4   5     4065.86     4293.33     50.60 o 
   0   4   5     2789.50     2706.89     37.37 o 
   1   4   5     1982.42     1946.22     72.09 o 
   2   4   5     2371.01     2356.72     63.15 o 
   3   4   5       52.28       41.29     18.83 o 
   4   4   5     1459.25     1570.14     68.41 o 
   5   4   5      158.36      144.77     23.88 o 
   6   4   5      620.13      653.14     47.47 o 
   7   4   5      454.68      459.41     41.20 o 
   8   4   5      176.57      152.13     41.47 o 
 -12   5   5        2.31        8.45     18.96 o 
 -11   5   5       42.05       24.51     39.46 o 
 -10   5   5      105.36      100.89     18.62 o 
  -9   5   5      398.47      410.23     27.53 o 
  -8   5   5       99.91       90.94     21.42 o 
  -7   5   5      163.16      147.29     22.49 o 
  -6   5   5     1792.92     1819.11     56.98 o 
  -5   5   5      370.16      341.35     26.05 o 
  -4   5   5      232.66      173.47     18.11 o 
  -3   5   5      176.74      149.38     12.29 o 
  -2   5   5     2043.25     2105.48     37.28 o 
  -1   5   5     1431.02     1427.28     32.68 o 
   0   5   5        0.33        1.85     10.84 o 
   1   5   5     2643.52     2695.06     66.64 o 
   2   5   5      287.69      290.72     25.34 o 
   3   5   5     1751.32     1755.13     60.57 o 
   4   5   5      304.46      281.66     29.12 o 
   5   5   5      320.37      283.06     31.97 o 
   6   5   5      336.96      343.85     35.92 o 
   7   5   5        2.62       -1.62     18.39 o 
   8   5   5      130.80      133.36     26.01 o 
 -12   6   5        0.79       -8.40     28.13 o 
 -11   6   5        1.73       -5.86     14.49 o 
 -10   6   5      400.11      316.02     27.60 o 
  -9   6   5      216.34      218.63     22.18 o 
  -8   6   5      716.62      682.35     41.70 o 
  -7   6   5       90.42      103.84     21.20 o 
  -6   6   5       28.63       20.68     14.54 o 
  -5   6   5      145.35      159.01     20.47 o 
  -4   6   5        8.43        0.85     11.34 o 
  -3   6   5      181.99      181.73     14.20 o 
  -2   6   5      151.29      149.16     13.44 o 
  -1   6   5       41.84       44.52     15.31 o 
   0   6   5       16.86       17.50     12.06 o 
   1   6   5      215.65      201.43     24.32 o 
   2   6   5      816.38      750.05     39.77 o 
   3   6   5       75.77       65.25     21.69 o 
   4   6   5        0.01       -7.52     12.77 o 
   5   6   5        1.17       -2.51     15.93 o 
   6   6   5       26.48       22.12     33.15 o 
   7   6   5       35.60       34.38     23.51 o 
 -11   7   5       10.44       23.96     17.25 o 
 -10   7   5      393.21      414.82     32.80 o 
  -9   7   5        4.07       -3.18     12.98 o 
  -8   7   5      474.81      511.48     37.36 o 
  -7   7   5      674.20      703.72     41.87 o 
  -6   7   5        9.11        7.40     12.35 o 
  -5   7   5     1408.31     1355.69     50.17 o 
  -4   7   5       94.71       73.64     15.58 o 
  -3   7   5     1013.93      953.20     37.04 o 
  -2   7   5        9.86        2.91     14.95 o 
  -1   7   5      639.79      599.54     33.45 o 
   0   7   5     1743.93     1723.06     57.57 o 
   1   7   5      285.67      285.29     29.32 o 
   2   7   5      289.74      314.20     30.70 o 
   3   7   5       13.97       40.67     19.59 o 
   4   7   5      602.82      597.14     42.52 o 
   5   7   5        0.55      -27.63     18.42 o 
   6   7   5       70.73       37.63     23.29 o 
 -11   8   5      177.92      185.09     26.26 o 
 -10   8   5      117.79      135.11     23.48 o 
  -9   8   5       22.12       35.05     17.87 o 
  -8   8   5      584.93      551.92     40.86 o 
  -7   8   5        3.09       10.85     15.68 o 
  -6   8   5      468.83      464.79     40.44 o 
  -5   8   5      442.82      418.68     34.54 o 
  -4   8   5      796.39      760.67     63.81 o 
  -3   8   5     1256.83     1437.78     83.05 o 
  -2   8   5        7.50      -13.96     14.23 o 
  -1   8   5     1063.44     1062.52     60.04 o 
   0   8   5        7.99      -10.63     13.30 o 
   1   8   5     1830.09     1840.75     65.18 o 
   2   8   5      903.40      847.83     46.11 o 
   3   8   5        3.65        2.96     18.56 o 
   4   8   5      384.51      380.93     36.13 o 
   5   8   5        3.40       -0.36     14.70 o 
 -10   9   5        0.35        6.67     23.09 o 
  -9   9   5        2.83       24.10     23.37 o 
  -8   9   5       83.84       92.46     30.51 o 
  -7   9   5       31.93       18.41     21.82 o 
  -6   9   5       29.79       38.37     25.13 o 
  -5   9   5      160.75      143.86     37.96 o 
  -4   9   5      446.91      407.28     49.85 o 
  -3   9   5      105.35       98.25     28.44 o 
  -2   9   5        9.09        6.72     24.82 o 
  -1   9   5       17.11       13.73     15.27 o 
   0   9   5      187.47      160.88     25.19 o 
   1   9   5       71.89       59.06     21.13 o 
   2   9   5        1.69        1.20     16.44 o 
   3   9   5      155.41      154.51     25.92 o 
   4   9   5       63.22       57.78     23.44 o 
  -9  10   5        0.17      -19.44     27.41 o 
  -8  10   5       16.01       10.14     22.24 o 
  -7  10   5        4.22      -20.06     25.55 o 
  -6  10   5        7.68       -9.51     29.37 o 
  -5  10   5        0.80       11.48     22.86 o 
  -4  10   5       30.42       19.34     23.37 o 
  -3  10   5      104.08      115.32     37.34 o 
  -2  10   5        0.37       26.99     30.41 o 
  -1  10   5       42.57       49.33     30.30 o 
   0  10   5       62.12       72.59     26.63 o 
   1  10   5       50.16       55.31     19.67 o 
   2  10   5        1.73       -4.22     13.60 o 
   3  10   5       12.47        4.44     19.91 o 
  -8  11   5      215.26      215.84     50.06 o 
  -7  11   5        0.83        4.03     23.27 o 
  -6  11   5      216.55      216.15     45.82 o 
  -5  11   5       67.53       67.53     36.09 o 
  -4  11   5        7.23        9.62     22.86 o 
  -3  11   5      103.71      112.73     33.30 o 
  -2  11   5       10.70        9.93     30.51 o 
  -1  11   5       63.57       31.65     24.61 o 
   0  11   5       16.35       19.96     30.92 o 
   1  11   5      105.65       65.44     24.24 o 
   2  11   5       17.99      -10.55     21.93 o 
  -5  12   5       16.42        9.62     29.58 o 
  -4  12   5      234.78      226.08     53.37 o 
  -3  12   5      164.25      206.53     50.78 o 
  -2  12   5      221.88      302.10     55.54 o 
  -1  12   5      223.51      291.03     53.68 o 
  -4 -11   6        6.02       10.24     23.17 o 
  -3 -11   6        2.10       35.68     23.27 o 
  -1 -11   6        2.68       29.48     26.27 o 
   0 -11   6       72.30       56.06     29.17 o 
   1 -11   6        5.50      -11.69     18.41 o 
   2 -11   6        0.04       -1.86     25.34 o 
   3 -11   6        8.86        4.86     19.65 o 
  -6 -10   6      328.27      286.17     53.26 o 
  -5 -10   6      211.65      191.44     41.68 o 
  -4 -10   6      882.46      973.72     83.05 o 
  -2 -10   6      159.29      124.11     32.78 o 
  -1 -10   6        0.42       -3.00     22.44 o 
   0 -10   6      239.20      237.77     40.13 o 
   1 -10   6      331.58      365.91     48.19 o 
   2 -10   6        0.68       -0.52     17.37 o 
   4 -10   6        0.22       15.00     26.17 o 
   5 -10   6       21.54        9.41     27.82 o 
  -7  -9   6      240.14      193.92     48.51 o 
  -6  -9   6      123.57      110.15     38.37 o 
  -5  -9   6      671.69      646.08     66.19 o 
  -4  -9   6       95.69      103.24     21.06 o 
  -3  -9   6      553.87      610.50     53.68 o 
  -2  -9   6      408.48      388.14     42.61 o 
  -1  -9   6        9.36        5.38     21.20 o 
   0  -9   6      130.42      143.96     32.68 o 
   1  -9   6        9.17       16.34     22.96 o 
   3  -9   6      191.87      147.48     33.20 o 
   4  -9   6      517.28      502.32     53.26 o 
   5  -9   6      279.36      276.76     41.89 o 
   6  -9   6       10.45       -7.24     27.41 o 
  -9  -8   6       94.23      118.63     42.40 o 
  -8  -8   6       79.80       92.98     37.13 o 
  -7  -8   6       60.63       52.02     27.20 o 
  -6  -8   6      284.43      301.58     44.78 o 
  -5  -8   6        1.04        0.04     15.73 o 
  -4  -8   6      124.61      113.45     28.44 o 
  -3  -8   6      487.22      531.80     48.71 o 
  -2  -8   6      256.66      213.15     31.85 o 
  -1  -8   6     1323.68     1340.87     74.88 o 
   0  -8   6       29.23       46.23     20.37 o 
   1  -8   6      402.17      364.46     41.78 o 
   2  -8   6      187.54      167.96     30.72 o 
   3  -8   6      130.81      155.34     31.65 o 
   4  -8   6      161.05      199.71     35.99 o 
   5  -8   6       62.45       67.02     29.68 o 
   6  -8   6      525.62      507.39     56.88 o 
   7  -8   6        4.96        5.69     30.92 o 
  -9  -7   6       37.07       -4.96     30.30 o 
  -8  -7   6        8.64        7.34     21.41 o 
  -7  -7   6        7.14        1.55     19.65 o 
  -6  -7   6       63.20       65.33     19.65 o 
  -5  -7   6       17.60       22.48     14.73 o 
  -4  -7   6        3.54      -10.86     19.34 o 
  -3  -7   6       30.24       18.00     21.62 o 
  -2  -7   6      104.11       90.70     26.89 o 
  -1  -7   6        8.93       -5.17     21.20 o 
   0  -7   6      242.36      185.75     30.10 o 
   1  -7   6       15.73       19.78     13.46 o 
   2  -7   6      139.10      138.17     27.41 o 
   3  -7   6        1.39      -12.31     19.03 o 
   4  -7   6        0.57      -16.34     20.89 o 
   5  -7   6      106.82       90.49     26.48 o 
   6  -7   6       30.33       -2.48     27.30 o 
   7  -7   6       94.66       65.88     29.48 o 
 -10  -6   6       68.85       62.78     29.68 o 
  -9  -6   6      384.81      395.38     54.40 o 
  -8  -6   6      166.08      149.00     23.85 o 
  -7  -6   6      195.35      170.37     25.42 o 
  -6  -6   6       15.74       19.83     17.27 o 
  -5  -6   6      145.15      158.13     26.89 o 
  -4  -6   6      302.91      302.30     36.51 o 
  -3  -6   6       65.79       49.95     22.86 o 
  -2  -6   6     1623.71     1558.37     73.22 o 
  -1  -6   6       36.51       27.30     17.37 o 
   0  -6   6      545.15      527.33     27.16 o 
   1  -6   6        7.26      -10.05     11.87 o 
   2  -6   6      360.69      363.94     37.34 o 
   3  -6   6      176.63      170.65     31.65 o 
   4  -6   6       42.41       22.86     19.75 o 
   5  -6   6       83.87       81.60     27.10 o 
   6  -6   6      142.28      119.87     36.72 o 
   7  -6   6       37.79       32.78     26.06 o 
   8  -6   6       27.87        4.96     33.41 o 
 -11  -5   6      156.25      156.89     42.09 o 
 -10  -5   6      453.65      465.30     57.71 o 
  -9  -5   6      152.10      143.62     24.24 o 
  -8  -5   6      555.36      569.28     39.21 o 
  -7  -5   6      191.92      178.92     25.22 o 
  -6  -5   6      294.31      274.31     27.77 o 
  -5  -5   6     1236.11     1200.43     63.92 o 
  -4  -5   6      142.43      124.42     23.99 o 
  -3  -5   6     2230.91     2340.97     84.29 o 
  -2  -5   6       83.34       60.92     18.62 o 
  -1  -5   6     2758.45     2607.82     51.29 o 
   0  -5   6     1636.45     1620.75     52.02 o 
   1  -5   6      498.15      435.51     34.96 o 
   2  -5   6      677.26      637.70     45.61 o 
   3  -5   6       12.72       17.06     22.55 o 
   4  -5   6     1849.16     1827.27     85.84 o 
   5  -5   6       64.22       58.33     24.51 o 
   6  -5   6      266.68      257.11     41.16 o 
   7  -5   6      495.46      500.36     61.43 o 
   8  -5   6        9.18       24.92     39.09 o 
 -11  -4   6       83.02       72.29     33.51 o 
 -10  -4   6       85.42       52.61     21.94 o 
  -9  -4   6      200.82      182.92     26.93 o 
  -8  -4   6      766.78      705.09     41.79 o 
  -7  -4   6       38.48       17.15     16.60 o 
  -6  -4   6      674.54      631.19     36.23 o 
  -5  -4   6       10.16       -6.72     13.76 o 
  -4  -4   6      808.16      734.61     46.95 o 
  -3  -4   6     1501.99     1443.36     64.23 o 
  -2  -4   6      696.81      648.69     21.72 o 
  -1  -4   6     4231.09     4321.82     64.07 o 
   0  -4   6        0.15        0.07     10.07 o 
   1  -4   6     1746.43     1499.94     59.26 o 
   2  -4   6       23.51       26.17     19.13 o 
   3  -4   6     1063.70     1039.09     60.71 o 
   4  -4   6     1110.97     1099.59     67.95 o 
   5  -4   6      435.85      467.68     52.02 o 
   6  -4   6      734.99      863.16     68.98 o 
   7  -4   6        7.04       14.79     26.79 o 
   8  -4   6      384.60      400.25     55.12 o 
 -12  -3   6        0.18       -1.45     28.96 o 
 -11  -3   6        1.06        8.79     27.92 o 
 -10  -3   6        9.59      -14.58     23.06 o 
  -9  -3   6       85.59       67.72     20.60 o 
  -8  -3   6       58.35       43.36     18.75 o 
  -7  -3   6       34.24       13.32     11.79 o 
  -6  -3   6       17.08       27.51     25.65 o 
  -5  -3   6      270.98      258.56     31.13 o 
  -4  -3   6      117.91       88.43     19.86 o 
  -3  -3   6     1094.74     1216.35     57.92 o 
  -2  -3   6        1.97       -1.05      7.41 o 
  -1  -3   6     1270.68     1353.02     34.57 o 
   0  -3   6     2109.03     2255.57     86.10 o 
   1  -3   6      145.38      134.56     16.51 o 
   2  -3   6      560.95      534.18     42.92 o 
   3  -3   6      770.92      823.76     56.68 o 
   4  -3   6       76.40       71.57     25.34 o 
   5  -3   6       65.42       79.01     28.34 o 
   6  -3   6      174.34      216.15     44.06 o 
   7  -3   6      139.32      140.03     35.37 o 
   8  -3   6      151.92      178.51     41.58 o 
   9  -3   6       40.75       42.61     31.13 o 
 -12  -2   6       53.61       90.29     36.40 o 
 -11  -2   6       11.13       12.00     29.48 o 
 -10  -2   6      144.72      132.38     35.89 o 
  -9  -2   6       13.03       15.86     19.96 o 
  -8  -2   6      424.04      423.75     31.79 o 
  -7  -2   6      583.69      488.86     31.25 o 
  -6  -2   6      212.54      160.30     28.13 o 
  -5  -2   6      120.68      105.84      8.89 o 
  -4  -2   6      826.98      792.84     46.23 o 
  -3  -2   6     1935.84     1901.33     31.21 o 
  -2  -2   6        5.81       11.06      8.46 o 
  -1  -2   6     3699.72     3898.27    110.25 o 
   0  -2   6       85.11       87.83     12.68 o 
   1  -2   6      158.08      131.33     16.82 o 
   2  -2   6       87.57       52.54     18.51 o 
   3  -2   6       23.95       23.48     19.75 o 
   4  -2   6       30.85       20.17     21.51 o 
   5  -2   6      548.52      540.28     55.12 o 
   6  -2   6      669.61      699.14     64.12 o 
   7  -2   6        0.74      -35.27     27.82 o 
   8  -2   6        0.03       -4.86     23.79 o 
   9  -2   6        8.69       10.86     25.96 o 
 -12  -1   6       50.46       54.40     34.96 o 
 -11  -1   6      481.18      492.71     57.50 o 
 -10  -1   6      221.71      229.08     38.78 o 
  -9  -1   6       32.37       15.29     16.24 o 
  -8  -1   6     1308.79     1430.78     50.32 o 
  -7  -1   6        7.72        5.93     10.28 o 
  -6  -1   6     5834.58     5762.29     75.99 o 
  -5  -1   6     3876.94     3799.95    107.87 o 
  -4  -1   6     1028.13      955.15     26.10 o 
  -3  -1   6     1237.73     1134.27     27.86 o 
  -2  -1   6       79.69       90.39     18.15 o 
  -1  -1   6     4345.48     4295.19     62.38 o 
   0  -1   6      863.69      995.91     32.72 o 
   1  -1   6     1910.58     1687.95     43.57 o 
   2  -1   6     1737.65     1770.39     68.67 o 
   3  -1   6      596.99      562.62     43.23 o 
   4  -1   6     1412.10     1295.99     69.09 o 
   5  -1   6       22.66       17.48     20.48 o 
   6  -1   6      383.91      446.68     52.64 o 
   7  -1   6       26.70       44.47     32.16 o 
   8  -1   6       91.03      113.87     38.78 o 
   9  -1   6       96.38       93.39     34.96 o 
 -12   0   6       19.03       16.75     32.37 o 
 -11   0   6      396.62      414.52     54.19 o 
 -10   0   6       95.83       87.91     28.03 o 
  -9   0   6       16.34        3.41     28.03 o 
  -8   0   6      788.05      823.00     29.26 o 
  -7   0   6     1087.00     1132.51     28.77 o 
  -6   0   6      917.80      917.77     58.02 o 
  -5   0   6      282.87      188.74     16.59 o 
  -4   0   6     2778.89     2877.26     50.43 o 
  -3   0   6        0.85        4.69      8.04 o 
  -2   0   6     2802.57     2910.07     51.29 o 
  -1   0   6     4429.99     4510.08     65.26 o 
   0   0   6       65.98       41.83     10.45 o 
   1   0   6     2384.86     2326.04    113.51 o 
   2   0   6       23.25       18.00     20.58 o 
   3   0   6     1920.85     1915.28     79.43 o 
   4   0   6      349.82      354.74     43.54 o 
   5   0   6      147.18      119.56     29.58 o 
   6   0   6      187.94      166.72     34.75 o 
   7   0   6      152.48      168.48     41.99 o 
   8   0   6      478.17      485.67     62.78 o 
   9   0   6       17.47       15.93     36.09 o 
 -12   1   6       27.60       21.93     32.16 o 
 -11   1   6      126.46      119.56     38.27 o 
 -10   1   6      499.29      501.91     53.16 o 
  -9   1   6       30.18       32.64     15.06 o 
  -8   1   6       36.82       26.95     11.13 o 
  -7   1   6      311.62      295.40     14.93 o 
  -6   1   6       57.89       45.60     19.24 o 
  -5   1   6      111.62       79.28     13.48 o 
  -4   1   6      240.57      256.05     18.42 o 
  -3   1   6     3756.56     3871.02     61.28 o 
  -2   1   6       10.48       10.23      9.06 o 
  -1   1   6     3748.61     3812.91     60.73 o 
   0   1   6     1756.04     2007.25     53.00 o 
   1   1   6       60.21       47.21     10.87 o 
   2   1   6      176.32      132.10     14.78 o 
   3   1   6      599.22      611.43     47.88 o 
   4   1   6      500.41      543.38     48.40 o 
   5   1   6      118.05      115.94     28.96 o 
   6   1   6      259.25      221.74     42.40 o 
   7   1   6      294.88      283.38     48.71 o 
   8   1   6       19.34       15.00     32.68 o 
 -12   2   6       91.37       71.67     36.61 o 
 -11   2   6       17.68        6.21     29.58 o 
 -10   2   6      361.21      369.58     32.87 o 
  -9   2   6        4.54       -8.72     10.90 o 
  -8   2   6      245.41      234.49     19.90 o 
  -7   2   6       10.75        4.41     11.95 o 
  -6   2   6      186.30      185.40     12.46 o 
  -5   2   6      570.01      597.85     28.75 o 
  -4   2   6        4.82        2.48     10.41 o 
  -3   2   6      638.96      643.39     27.28 o 
  -2   2   6     2581.13     2625.26     51.25 o 
  -1   2   6       86.35       70.02     12.51 o 
   0   2   6      300.93      290.92     18.49 o 
   1   2   6      913.24      945.67     48.92 o 
   2   2   6      139.16      155.19     16.21 o 
   3   2   6        5.09       -7.88      9.81 o 
   4   2   6        6.86       16.75     26.79 o 
   5   2   6      133.90      111.08     29.68 o 
   6   2   6       19.09       18.10     22.96 o 
   7   2   6       48.23       43.95     26.58 o 
   8   2   6        8.23       28.54     35.27 o 
 -12   3   6       16.54       26.99     25.24 o 
 -11   3   6      467.31      496.97     40.27 o 
 -10   3   6      148.29      177.48     25.05 o 
  -9   3   6     1337.30     1460.27     45.73 o 
  -8   3   6      931.05      861.59     41.93 o 
  -7   3   6      242.93      228.29     24.28 o 
  -6   3   6     1741.75     1736.70     59.93 o 
  -5   3   6      261.98      271.23     26.73 o 
  -4   3   6     3792.03     3704.87     92.20 o 
  -3   3   6     1931.65     1998.27     48.05 o 
  -2   3   6     1542.76     1485.42     39.86 o 
  -1   3   6     2204.23     2237.74     46.97 o 
   0   3   6     1019.87     1111.58     68.78 o 
   1   3   6     2132.94     2140.56     56.88 o 
   2   3   6      133.55       99.70     27.20 o 
   3   3   6      811.18      737.40     56.99 o 
   4   3   6      574.90      637.19     54.71 o 
   5   3   6       59.89       83.26     27.51 o 
   6   3   6      611.05      642.56     60.61 o 
   7   3   6        1.28        4.34     28.96 o 
   8   3   6      193.24      178.09     45.09 o 
 -12   4   6      118.97      131.58     26.20 o 
 -11   4   6      270.28      253.24     35.16 o 
 -10   4   6      247.93      243.44     21.76 o 
  -9   4   6      928.07      984.05     39.63 o 
  -8   4   6       61.29       50.87     19.08 o 
  -7   4   6     2438.20     2436.01     67.55 o 
  -6   4   6      772.70      752.68     36.26 o 
  -5   4   6     1474.43     1430.04     47.19 o 
  -4   4   6     1761.66     1688.29     47.83 o 
  -3   4   6      192.57      177.59     18.49 o 
  -2   4   6     3570.65     3327.45     60.90 o 
  -1   4   6       50.59       63.06     12.62 o 
   0   4   6     3128.42     3125.36     89.65 o 
   1   4   6      854.74      817.45     46.13 o 
   2   4   6     1639.03     1622.86     56.09 o 
   3   4   6     1738.73     1799.84     62.19 o 
   4   4   6      206.14      201.76     26.40 o 
   5   4   6     1116.94     1107.66     76.22 o 
   6   4   6      211.07      237.56     44.16 o 
   7   4   6      230.55      247.80     44.16 o 
 -12   5   6       37.83       29.01     20.83 o 
 -11   5   6       44.42       32.94     16.30 o 
 -10   5   6      224.65      195.77     22.64 o 
  -9   5   6       76.98       66.19     29.58 o 
  -8   5   6      277.99      266.70     27.39 o 
  -7   5   6      206.79      243.02     26.58 o 
  -6   5   6       48.19       42.30     14.61 o 
  -5   5   6      685.07      668.64     33.63 o 
  -4   5   6       54.77       53.23     14.91 o 
  -3   5   6     1833.70     1821.31     48.06 o 
  -2   5   6     1141.72     1085.15     28.58 o 
  -1   5   6      903.05      835.36     34.95 o 
   0   5   6      465.90      433.92     29.74 o 
   1   5   6      978.64      887.32     41.38 o 
   2   5   6     1283.04     1222.88     85.32 o 
   3   5   6        8.72       10.02     13.75 o 
   4   5   6     1026.23     1077.83     52.39 o 
   5   5   6      136.79      124.61     34.18 o 
   6   5   6       84.04       93.99     39.09 o 
   7   5   6      272.55      301.48     51.61 o 
 -12   6   6        2.17        4.72     16.23 o 
 -11   6   6      182.68      151.41     21.27 o 
 -10   6   6        7.14       13.18     17.36 o 
  -9   6   6        0.60      -11.82     16.92 o 
  -8   6   6      315.48      301.27     30.42 o 
  -7   6   6        1.77        2.79     14.43 o 
  -6   6   6        5.95       12.80     12.91 o 
  -5   6   6       43.88       40.27     15.35 o 
  -4   6   6      309.52      301.46     24.02 o 
  -3   6   6      407.40      423.74     28.86 o 
  -2   6   6      320.69      333.03     25.33 o 
  -1   6   6      516.94      494.41     30.71 o 
   0   6   6      917.03      889.59     41.97 o 
   1   6   6      224.86      209.56     24.69 o 
   2   6   6       65.39       43.53     16.08 o 
   3   6   6       16.13       -7.08     17.06 o 
   4   6   6      139.53       90.43     22.21 o 
   5   6   6        2.16       15.29     17.93 o 
   6   6   6       84.45       86.04     23.22 o 
 -11   7   6       47.38       47.34     20.70 o 
 -10   7   6      302.31      275.13     29.01 o 
  -9   7   6      575.60      533.14     67.07 o 
  -8   7   6       85.08       96.36     20.57 o 
  -7   7   6      462.96      455.38     33.84 o 
  -6   7   6       75.59       60.01     16.96 o 
  -5   7   6       42.63       23.87     14.32 o 
  -4   7   6     1221.78     1196.69     45.45 o 
  -2   7   6      880.26      895.68     40.39 o 
  -1   7   6        1.76       -2.11     24.51 o 
   0   7   6      796.22      833.25     43.10 o 
   1   7   6      406.22      379.13     30.59 o 
   2   7   6        5.96      -15.24     16.48 o 
   3   7   6      318.50      288.70     30.82 o 
   4   7   6       73.12       65.36     24.18 o 
   5   7   6       87.41       65.41     25.46 o 
   6   7   6        3.66       16.61     22.73 o 
 -11   8   6       29.45       52.92     18.18 o 
 -10   8   6        1.73       13.62     14.80 o 
  -9   8   6       96.44       82.01     21.54 o 
  -8   8   6      111.57      107.35     23.69 o 
  -7   8   6      892.72      959.44     51.35 o 
  -6   8   6      203.26      169.62     22.99 o 
  -5   8   6     1007.19     1092.72     48.18 o 
  -4   8   6      375.67      339.64     47.47 o 
  -3   8   6      789.39      783.63     64.64 o 
  -2   8   6      556.01      566.76     56.47 o 
  -1   8   6      139.66      107.41     19.95 o 
   0   8   6      749.42      814.68     44.91 o 
   1   8   6       71.91       63.55     17.26 o 
   2   8   6      355.32      358.85     38.37 o 
   3   8   6      227.60      211.60     28.51 o 
   4   8   6      310.18      297.44     61.28 o 
   5   8   6      269.18      274.04     34.55 o 
 -10   9   6       30.37       22.14     45.82 o 
  -9   9   6      161.28      158.82     28.41 o 
  -8   9   6       83.61       85.77     23.87 o 
  -7   9   6       22.64       21.77     17.50 o 
  -6   9   6      184.06      211.50     39.40 o 
  -5   9   6        5.76        3.52     26.79 o 
  -4   9   6       49.65       46.23     31.23 o 
  -3   9   6       97.89      131.86     36.51 o 
  -2   9   6      225.33      212.22     41.37 o 
  -1   9   6      290.01      295.36     29.25 o 
   0   9   6      283.36      283.75     28.99 o 
   1   9   6       37.99       53.37     21.10 o 
   2   9   6      272.06      235.28     29.70 o 
   3   9   6        0.61        0.36     16.54 o 
   4   9   6      150.35      148.81     29.42 o 
  -9  10   6       15.49       16.96     23.27 o 
  -8  10   6        0.25       23.89     31.54 o 
  -7  10   6        5.94       14.58     23.48 o 
  -6  10   6       72.03       43.13     27.10 o 
  -5  10   6       15.15        9.93     30.61 o 
  -4  10   6        4.11       12.41     31.03 o 
  -3  10   6       87.71       82.32     30.51 o 
  -2  10   6       56.49       74.05     33.20 o 
  -1  10   6       83.41       49.23     33.41 o 
   0  10   6        0.42      -17.62     20.94 o 
   1  10   6        6.64        7.17     16.45 o 
   2  10   6        3.02       -0.15     19.74 o 
  -7  11   6      171.86      174.99     48.19 o 
  -6  11   6        0.22       -8.48     34.13 o 
  -5  11   6      121.48      130.31     36.92 o 
  -4  11   6      283.78      312.65     50.78 o 
  -3  11   6       17.32        6.10     31.13 o 
  -2  11   6       61.01       58.02     29.17 o 
  -1  11   6        4.84       -0.62     30.72 o 
   0  11   6      167.98      162.89     39.82 o 
   1  11   6        1.34       11.85     19.05 o 
  -3  12   6      580.47      707.10     78.19 o 
  -4 -11   7       53.28       59.67     34.65 o 
  -1 -11   7       87.08       80.98     31.65 o 
   0 -11   7        1.62        0.93     19.44 o 
   1 -11   7        0.11        9.83     27.10 o 
   2 -11   7        1.48      -11.89     25.75 o 
  -5 -10   7      340.58      376.35     56.06 o 
  -3 -10   7      326.44      414.72     50.16 o 
  -2 -10   7       14.88       11.17     25.86 o 
  -1 -10   7       63.76       54.61     24.20 o 
   0 -10   7        5.01       -4.14     18.72 o 
   1 -10   7      223.35      242.94     43.64 o 
   2 -10   7      327.95      300.44     44.47 o 
   3 -10   7      356.91      369.22     53.26 o 
  -7  -9   7      226.46      237.87     49.95 o 
  -6  -9   7      198.52      211.09     46.54 o 
  -5  -9   7       29.99       48.71     27.72 o 
  -4  -9   7      718.32      804.11     63.40 o 
  -3  -9   7       43.94       42.30     27.30 o 
  -2  -9   7      191.83      221.94     38.68 o 
  -1  -9   7      223.21      251.21     39.82 o 
   0  -9   7      214.29      283.48     42.92 o 
   1  -9   7      681.62      684.76     60.30 o 
   2  -9   7       23.17       14.79     25.55 o 
   4  -9   7       27.11       25.65     26.48 o 
   5  -9   7      171.58      189.99     40.96 o 
  -8  -8   7       92.22      105.18     33.30 o 
  -7  -8   7      255.51      269.11     48.92 o 
  -6  -8   7        6.69       14.67     14.34 o 
  -5  -8   7       19.98       -1.03     21.62 o 
  -4  -8   7      111.54      133.21     32.89 o 
  -3  -8   7      260.63      248.21     35.37 o 
  -2  -8   7      229.92      235.70     38.16 o 
  -1  -8   7      308.05      296.10     40.96 o 
   0  -8   7      472.44      490.84     49.13 o 
   1  -8   7        4.60        3.31     23.17 o 
   2  -8   7      127.48      172.82     36.82 o 
   3  -8   7       10.89       -9.72     20.68 o 
   4  -8   7      213.34      155.55     35.78 o 
   5  -8   7      421.97      418.45     53.68 o 
   6  -8   7        9.58       15.93     24.10 o 
  -9  -7   7       35.27       35.47     32.58 o 
  -8  -7   7        7.07       26.37     28.54 o 
  -7  -7   7       95.71       82.41     22.06 o 
  -6  -7   7        0.01       -5.83     16.15 o 
  -5  -7   7       27.93       38.47     23.99 o 
  -4  -7   7        6.65      -20.06     20.27 o 
  -3  -7   7       20.03       41.99     20.99 o 
  -2  -7   7      216.68      190.81     31.03 o 
  -1  -7   7        0.38      -15.31     21.10 o 
   0  -7   7        3.73       -3.21     15.72 o 
   1  -7   7       12.94       15.72     13.51 o 
   2  -7   7      142.08       98.46     25.24 o 
   3  -7   7       21.13      -12.41     20.06 o 
   4  -7   7       72.45       62.57     28.65 o 
   5  -7   7       29.00       -9.41     24.92 o 
   6  -7   7      174.23      185.02     42.40 o 
   7  -7   7        0.67       -2.59     23.06 o 
 -10  -6   7       84.21       18.41     33.10 o 
  -9  -6   7      249.19      289.19     60.76 o 
  -8  -6   7      153.42      157.04     31.44 o 
  -7  -6   7        3.46      -13.32     16.28 o 
  -6  -6   7       20.93       37.23     25.44 o 
  -5  -6   7        0.75        2.17     21.20 o 
  -4  -6   7      605.88      612.68     49.64 o 
  -3  -6   7      452.01      452.16     44.89 o 
  -2  -6   7      393.03      358.15     38.27 o 
  -1  -6   7      973.04     1024.50     64.23 o 
   0  -6   7      193.47      193.01     22.86 o 
   1  -6   7      220.23      188.21     21.72 o 
   2  -6   7      130.17      119.66     28.03 o 
   3  -6   7       28.70       27.92     23.58 o 
   4  -6   7       32.85       13.86     18.82 o 
   5  -6   7        2.47      -28.34     23.68 o 
   6  -6   7      162.27      171.89     41.68 o 
   7  -6   7        1.84      -17.06     29.37 o 
 -11  -5   7       74.98       61.64     29.79 o 
 -10  -5   7      103.72      120.56     26.79 o 
  -9  -5   7      789.44      772.80     46.61 o 
  -8  -5   7       19.48       24.58     18.96 o 
  -7  -5   7      123.99      101.65     20.78 o 
  -6  -5   7       16.71        0.62     22.65 o 
  -5  -5   7      421.15      430.34     40.85 o 
  -4  -5   7      614.55      538.42     45.51 o 
  -3  -5   7      760.10      869.99     57.61 o 
  -2  -5   7     2900.18     3068.13    103.11 o 
  -1  -5   7      215.21      224.84     19.86 o 
   0  -5   7     1198.15     1134.53     39.51 o 
   1  -5   7      439.03      395.10     35.06 o 
   2  -5   7       49.55       24.10     20.27 o 
   3  -5   7      763.93      787.25     56.68 o 
   4  -5   7       48.93       71.46     29.48 o 
   5  -5   7      385.60      431.79     51.71 o 
   6  -5   7       44.44       39.20     28.75 o 
   7  -5   7      274.03      352.15     57.71 o 
   8  -5   7       71.54       99.39     42.61 o 
 -11  -4   7        8.98        1.45     30.10 o 
 -10  -4   7      302.47      306.43     35.06 o 
  -9  -4   7      272.37      299.94     35.22 o 
  -8  -4   7       36.31       51.40     17.69 o 
  -7  -4   7      172.70      164.55     24.84 o 
  -6  -4   7      210.99      200.12     32.37 o 
  -5  -4   7      497.17      449.68     40.75 o 
  -4  -4   7      129.58      119.56     24.41 o 
  -3  -4   7      815.72      806.08     51.92 o 
  -2  -4   7      936.72      873.67     27.69 o 
  -1  -4   7     1548.15     1503.53     40.76 o 
   0  -4   7     2589.41     2803.85     59.68 o 
   1  -4   7        4.52       11.41     12.46 o 
   2  -4   7      820.20      796.66     53.57 o 
   3  -4   7       98.74       98.04     32.68 o 
   4  -4   7      658.33      730.27     60.30 o 
   5  -4   7      382.64      418.65     51.92 o 
   6  -4   7       11.23       39.61     34.44 o 
   7  -4   7      483.67      542.24     64.74 o 
   8  -4   7        4.59        6.83     28.34 o 
 -12  -3   7        0.09        1.65     30.72 o 
 -11  -3   7        1.23       10.76     22.44 o 
 -10  -3   7       63.04       48.52     20.71 o 
  -9  -3   7       76.16       61.13     19.94 o 
  -8  -3   7      124.27      113.04     21.73 o 
  -7  -3   7       50.62       37.10     15.47 o 
  -6  -3   7      224.17      244.39     37.54 o 
  -5  -3   7       92.49      108.28     24.10 o 
  -4  -3   7        0.81       -9.62     12.72 o 
  -3  -3   7      992.45     1021.35     24.38 o 
  -2  -3   7       77.35       81.70     20.58 o 
  -1  -3   7      703.55      735.88     28.60 o 
   0  -3   7       88.29       86.33     14.00 o 
   1  -3   7      815.59      847.18     35.16 o 
   2  -3   7      207.59      164.65     30.41 o 
   3  -3   7       42.96       35.47     20.79 o 
   4  -3   7      168.76      147.17     30.61 o 
   5  -3   7       17.43       22.34     24.41 o 
   6  -3   7      195.05      170.75     36.30 o 
   7  -3   7      133.10      132.28     36.40 o 
   8  -3   7      280.49      354.43     58.33 o 
 -12  -2   7       19.85       28.54     31.54 o 
 -11  -2   7       73.79      133.73     39.51 o 
 -10  -2   7       19.94       27.20     23.37 o 
  -9  -2   7      184.30      215.89     24.85 o 
  -8  -2   7        0.61       -0.79     14.51 o 
  -7  -2   7     1545.95     1635.08     54.15 o 
  -6  -2   7     1101.01     1043.43     63.60 o 
  -5  -2   7       13.49       27.30     23.58 o 
  -4  -2   7      361.05      311.06     29.42 o 
  -3  -2   7      738.75      783.78     24.03 o 
  -2  -2   7      162.74      171.06     20.06 o 
  -1  -2   7      378.10      345.97     20.57 o 
   0  -2   7       37.96       19.36     12.93 o 
   1  -2   7      210.58      184.36     17.98 o 
   2  -2   7       21.52        0.10     20.37 o 
   3  -2   7        0.76       -0.41     17.27 o 
   4  -2   7      124.68      127.31     34.85 o 
   5  -2   7      316.23      314.40     45.71 o 
   6  -2   7        0.27        5.38     29.48 o 
   7  -2   7        0.09      -15.00     28.85 o 
   8  -2   7       16.66       -0.93     31.34 o 
 -12  -1   7      351.49      369.63     51.50 o 
 -11  -1   7       14.12       10.76     21.82 o 
 -10  -1   7      406.72      411.62     53.16 o 
  -9  -1   7      503.50      480.29     51.30 o 
  -8  -1   7      977.62      974.26     82.48 o 
  -7  -1   7     5065.11     5100.83    113.56 o 
  -6  -1   7        6.54        5.58      7.63 o 
  -5  -1   7     4180.42     4154.18     61.27 o 
  -4  -1   7      367.24      305.10     31.54 o 
  -3  -1   7     4468.03     4566.72     63.14 o 
  -2  -1   7     1297.63     1417.47     37.10 o 
  -1  -1   7       40.88       35.48     10.92 o 
   0  -1   7     6602.56     6743.65    218.84 o 
   1  -1   7      149.62      150.81     17.05 o 
   2  -1   7     5598.43     5527.87     95.98 o 
   3  -1   7     1124.22     1248.52     67.02 o 
   4  -1   7       67.14       58.12     24.72 o 
   5  -1   7      134.37      130.42     30.92 o 
   6  -1   7      267.43      245.42     40.85 o 
   7  -1   7      533.67      536.76     58.85 o 
   8  -1   7       62.71       69.50     32.16 o 
 -12   0   7       24.48        1.45     30.82 o 
 -11   0   7      144.36      150.79     40.54 o 
 -10   0   7      103.42      123.80     37.65 o 
  -9   0   7       76.43       40.85     25.13 o 
  -8   0   7     1522.46     1705.95     89.67 o 
  -7   0   7      526.90      529.76     18.94 o 
  -6   0   7     1399.40     1435.30     41.56 o 
  -5   0   7     3612.99     3517.98     73.27 o 
  -4   0   7      739.46      652.70     25.84 o 
  -3   0   7     1722.69     1611.03     39.71 o 
  -2   0   7       19.18       25.95     11.30 o 
  -1   0   7      555.37      547.67     26.15 o 
   0   0   7      963.50      862.74     32.65 o 
   1   0   7     2530.98     2662.19     58.06 o 
   2   0   7     2507.43     2495.73     58.96 o 
   3   0   7      162.36      154.10     33.30 o 
   4   0   7     1297.52     1342.32     75.71 o 
   5   0   7      122.26       86.67     28.23 o 
   6   0   7      412.81      460.13     53.26 o 
   7   0   7      220.47      220.60     46.95 o 
   8   0   7      111.93      138.07     44.99 o 
 -12   1   7        0.04       -1.97     31.03 o 
 -11   1   7       67.34       39.09     33.10 o 
 -10   1   7      251.16      387.63     52.12 o 
  -9   1   7      207.66      142.00     32.99 o 
  -8   1   7       51.29       41.77     11.58 o 
  -7   1   7      344.16      347.91     18.26 o 
  -6   1   7       14.13       10.53     12.19 o 
  -5   1   7      248.85      239.69     19.53 o 
  -4   1   7      616.25      562.98     26.21 o 
  -3   1   7     2184.46     2342.91     50.31 o 
  -2   1   7      979.33     1073.73     34.70 o 
  -1   1   7       75.91       48.46     11.77 o 
   0   1   7       52.09       30.99     11.25 o 
   1   1   7        4.39        4.65     10.75 o 
   2   1   7       26.05       34.82     14.58 o 
   3   1   7      724.85      819.69     36.73 o 
   4   1   7       50.57       48.09     29.79 o 
   5   1   7      417.52      445.34     52.64 o 
   6   1   7       12.76       45.71     33.20 o 
   7   1   7      112.78      109.63     39.71 o 
   8   1   7      194.73      233.42     46.33 o 
 -12   2   7      231.02      243.25     49.75 o 
 -11   2   7      267.31      292.17     50.57 o 
 -10   2   7        8.78       -2.56     16.90 o 
  -9   2   7       62.70       63.04     14.18 o 
  -8   2   7        1.61       -7.21     12.07 o 
  -7   2   7       38.46       47.31     14.66 o 
  -6   2   7      597.80      575.72     31.01 o 
  -5   2   7      161.20      159.82     18.26 o 
  -4   2   7      160.71      155.17     30.10 o 
  -3   2   7       23.46       24.63     10.94 o 
  -2   2   7     1179.08     1216.16     37.61 o 
  -1   2   7       71.95       62.60     11.92 o 
   0   2   7      358.91      372.50     31.96 o 
   1   2   7       86.05       71.55     14.45 o 
   2   2   7       46.62       47.97     12.93 o 
   3   2   7       13.66       -0.31     17.58 o 
   4   2   7      235.76      257.94     42.51 o 
   5   2   7        5.46       13.65     27.41 o 
   6   2   7      130.73      110.87     37.96 o 
   7   2   7        2.48       -8.07     31.03 o 
 -12   3   7      219.96      248.94     50.26 o 
 -11   3   7       26.87       17.83     17.58 o 
 -10   3   7     1036.34     1031.46     39.65 o 
  -9   3   7      102.18      103.92     14.95 o 
  -8   3   7      594.47      598.25     50.47 o 
  -7   3   7      476.77      464.40     30.80 o 
  -6   3   7      965.26      938.67     39.20 o 
  -5   3   7     3026.64     3047.81     82.12 o 
  -4   3   7      305.35      295.50     23.09 o 
  -3   3   7     2214.22     2079.13     70.43 o 
  -2   3   7       34.73       17.95     10.57 o 
  -1   3   7     2700.39     2655.53     55.42 o 
   0   3   7     3050.82     3190.76     85.01 o 
   1   3   7      125.56      103.30     14.64 o 
   2   3   7     1856.06     1893.36     88.22 o 
   3   3   7      223.11      199.92     34.03 o 
   4   3   7      583.80      600.47     58.33 o 
   5   3   7      384.98      388.25     48.19 o 
   6   3   7       79.18       73.43     29.37 o 
   7   3   7      143.73      181.51     45.61 o 
 -12   4   7       17.18       -9.33     19.48 o 
 -11   4   7      486.31      545.37     33.63 o 
 -10   4   7      402.70      406.18     28.38 o 
  -9   4   7      261.88      261.48     27.57 o 
  -8   4   7      231.71      203.97     25.70 o 
  -7   4   7       99.77       82.28     18.07 o 
  -6   4   7     1536.59     1421.09     50.41 o 
  -5   4   7      157.84      154.63     19.00 o 
  -4   4   7      983.21      870.13     54.71 o 
  -3   4   7     2217.52     2230.82     54.98 o 
  -2   4   7     1835.72     1791.64     80.72 o 
  -1   4   7     2146.13     1874.90     46.13 o 
   0   4   7       17.67       26.99     18.51 o 
   1   4   7     2737.85     2685.47    102.49 o 
   2   4   7      198.01      208.29     36.92 o 
   3   4   7     1562.43     1582.37     85.32 o 
   4   4   7      841.04      892.85     69.19 o 
   5   4   7        2.52       35.58     29.06 o 
   6   4   7      335.32      379.66     54.61 o 
   7   4   7       27.68       26.68     33.10 o 
 -12   5   7        2.81       23.85     19.83 o 
 -11   5   7       74.86       69.14     15.83 o 
 -10   5   7        2.72       14.88     13.73 o 
  -9   5   7        0.55      -11.03     16.25 o 
  -8   5   7       41.54       32.36     14.40 o 
  -7   5   7       29.89       16.57     14.50 o 
  -6   5   7       92.16       70.06     18.21 o 
  -5   5   7       18.49        9.27     14.13 o 
  -4   5   7     1355.04     1336.93     45.60 o 
  -3   5   7       10.99        7.89     12.62 o 
  -2   5   7     2140.21     2081.84     50.56 o 
  -1   5   7        0.93       26.79     22.65 o 
   0   5   7      197.64      159.37     29.48 o 
   1   5   7       14.22       13.03     25.75 o 
   2   5   7      204.49      207.97     24.68 o 
   3   5   7      569.71      654.98     61.54 o 
   4   5   7        0.12      -13.24     17.79 o 
   5   5   7      468.85      471.30     54.19 o 
   6   5   7      277.38      255.97     48.71 o 
 -12   6   7        1.49      -15.11     17.81 o 
 -11   6   7       87.21       82.90     21.37 o 
 -10   6   7      225.69      262.38     47.26 o 
  -9   6   7        1.09      -11.44     18.00 o 
  -8   6   7      263.66      261.93     28.78 o 
  -7   6   7        4.68      -15.11     15.53 o 
  -6   6   7       19.45        5.73     15.17 o 
  -5   6   7      362.90      313.25     26.00 o 
  -4   6   7      387.03      426.66     28.03 o 
  -3   6   7       83.02       79.85     14.44 o 
  -2   6   7       83.29       61.12     25.86 o 
  -1   6   7      143.64      134.86     28.96 o 
   0   6   7      120.59      103.36     20.62 o 
   1   6   7      194.91      172.24     31.18 o 
   2   6   7       95.90      101.12     22.26 o 
   3   6   7       45.72       39.90     19.68 o 
   4   6   7        7.93       14.41     20.60 o 
   5   6   7       66.35       55.66     21.80 o 
   6   6   7        2.34        1.03     20.79 o 
 -11   7   7      105.39      125.34     20.95 o 
 -10   7   7       86.10       71.27     23.32 o 
  -9   7   7       54.76       48.50     19.68 o 
  -8   7   7      430.82      414.44     35.48 o 
  -7   7   7       48.43       35.07     14.53 o 
  -6   7   7      119.59      119.40     21.51 o 
  -5   7   7      550.12      553.57     34.23 o 
  -4   7   7     1680.93     1667.59     86.77 o 
  -3   7   7      350.88      364.67     43.75 o 
  -2   7   7       34.69       25.47     20.89 o 
  -1   7   7      287.05      259.62     26.54 o 
   0   7   7        7.68        4.16     14.66 o 
   1   7   7        1.81      -12.59     13.89 o 
   2   7   7       13.71       29.51     19.43 o 
   3   7   7       99.91       60.69     22.56 o 
   4   7   7       80.95       77.44     25.54 o 
   5   7   7       50.38       44.10     23.94 o 
 -10   8   7       51.78       32.10     19.33 o 
  -9   8   7      392.89      463.34     39.27 o 
  -8   8   7      344.80      263.61     30.26 o 
  -7   8   7      837.76      908.62     61.33 o 
  -6   8   7      584.10      609.67     39.14 o 
  -5   8   7       86.91      105.18     34.44 o 
  -4   8   7     1358.93     1457.84     86.87 o 
  -3   8   7      100.03       98.15     33.61 o 
  -2   8   7      228.64      247.28     42.61 o 
  -1   8   7      532.86      584.91     38.31 o 
   0   8   7      229.17      235.70     37.23 o 
   1   8   7      883.23      839.12     48.30 o 
   2   8   7        5.95        2.88     19.14 o 
   3   8   7      514.85      557.85     44.70 o 
   4   8   7        5.62       -5.34     17.27 o 
 -10   9   7       11.30       36.09     33.41 o 
  -9   9   7      224.96      242.39     31.88 o 
  -8   9   7        1.39        1.84     14.09 o 
  -7   9   7       94.95      112.52     39.61 o 
  -6   9   7        0.78       12.93     28.96 o 
  -5   9   7      266.65      245.42     45.30 o 
  -4   9   7       80.96       86.56     34.75 o 
  -3   9   7        4.49        0.93     26.99 o 
  -2   9   7      519.45      503.36     56.57 o 
  -1   9   7       92.27      106.01     30.61 o 
   0   9   7      513.37      551.82     40.45 o 
   1   9   7       80.88       92.60     25.96 o 
   2   9   7      114.65      110.73     26.46 o 
   3   9   7       68.29       74.57     28.96 o 
  -8  10   7       10.02       12.31     23.58 o 
  -7  10   7       26.75       22.03     33.41 o 
  -6  10   7       37.52       26.06     25.55 o 
  -5  10   7       29.27       18.31     24.10 o 
  -4  10   7       68.17       71.57     35.16 o 
  -3  10   7        0.00        4.86     29.27 o 
  -2  10   7       11.81       -5.69     20.89 o 
  -1  10   7        0.03        5.58     28.34 o 
   0  10   7        4.08       27.10     24.92 o 
   1  10   7        0.29      -16.06     19.44 o 
  -7  11   7        0.81      -11.27     33.92 o 
  -6  11   7       60.15       48.30     36.92 o 
  -5  11   7       51.29       50.47     29.68 o 
  -4  11   7       95.18      103.94     35.06 o 
  -3  11   7      110.66       82.53     34.85 o 
  -2  11   7       56.52       38.06     32.99 o 
  -1  11   7      139.76      158.96     39.61 o 
  -2 -11   8        8.16       10.34     30.10 o 
  -1 -11   8        0.81       12.93     29.06 o 
   0 -11   8        0.40      -13.03     26.89 o 
   1 -11   8        1.97       22.03     30.20 o 
  -4 -10   8      161.19      205.91     41.99 o 
  -3 -10   8      139.77      185.23     40.33 o 
  -2 -10   8        1.31       -4.03     19.55 o 
  -1 -10   8      174.31      151.82     33.61 o 
   0 -10   8      311.54      373.67     52.44 o 
   1 -10   8       14.64       -9.83     27.10 o 
   2 -10   8      484.36      478.64     59.78 o 
   3 -10   8      108.27       66.71     28.54 o 
  -7  -9   8       92.98       66.29     29.37 o 
  -5  -9   8      330.53      304.17     44.47 o 
  -4  -9   8       92.90       93.91     32.27 o 
  -3  -9   8      600.44      618.67     59.57 o 
  -2  -9   8       38.71       22.86     21.31 o 
  -1  -9   8      419.28      443.68     52.54 o 
   0  -9   8      207.21      162.99     34.65 o 
   1  -9   8      364.70      381.01     48.82 o 
   2  -9   8      608.49      619.81     60.61 o 
   3  -9   8       23.94       34.44     23.79 o 
  -8  -8   8      169.08      168.27     43.64 o 
  -7  -8   8       39.29       45.96     25.13 o 
  -6  -8   8       46.42       43.80     18.08 o 
  -5  -8   8        5.71       -1.76     16.65 o 
  -4  -8   8       69.00       51.92     27.51 o 
  -3  -8   8       20.81       39.20     20.79 o 
  -2  -8   8      117.61      137.45     30.20 o 
  -1  -8   8      167.69      156.48     34.75 o 
   0  -8   8      369.73      354.74     44.58 o 
   1  -8   8      425.68      381.11     46.64 o 
   2  -8   8       36.90       33.61     27.20 o 
   4  -8   8       99.97      108.80     33.30 o 
   5  -8   8       94.12       76.64     34.44 o 
  -9  -7   8       31.16       41.78     32.99 o 
  -8  -7   8        1.03        1.04     19.19 o 
  -7  -7   8       12.38        9.47     23.63 o 
  -6  -7   8        0.34       -9.00     16.34 o 
  -5  -7   8        0.96        0.62     22.65 o 
  -4  -7   8       31.65       27.30     24.82 o 
  -3  -7   8        8.37        0.00     16.55 o 
  -2  -7   8       82.87       80.77     29.48 o 
  -1  -7   8       34.74       15.82     19.55 o 
   0  -7   8      124.08      104.15     27.30 o 
   1  -7   8       44.87       18.62     19.75 o 
   2  -7   8        0.08      -20.01     13.34 o 
   3  -7   8       35.97       14.38     23.37 o 
   4  -7   8       58.12       37.13     27.82 o 
   5  -7   8      162.26      169.82     40.33 o 
   6  -7   8        2.24        5.90     29.99 o 
 -10  -6   8      153.46      165.58     42.92 o 
  -9  -6   8       26.23        9.12     20.42 o 
  -8  -6   8      392.16      400.62     35.83 o 
  -7  -6   8       40.64       35.03     19.70 o 
  -6  -6   8       16.75       18.72     18.51 o 
  -5  -6   8       68.71       53.78     21.72 o 
  -4  -6   8       11.55        5.90     19.13 o 
  -3  -6   8      579.15      570.07     49.85 o 
  -2  -6   8      430.50      411.21     43.23 o 
  -1  -6   8      654.12      704.82     55.33 o 
   0  -6   8      173.82      135.69     32.27 o 
   1  -6   8        1.89        6.01     12.91 o 
   2  -6   8        4.58       -1.58     15.06 o 
   3  -6   8        0.83      -20.89     20.89 o 
   4  -6   8       87.05      165.58     36.72 o 
   5  -6   8       61.06       53.06     29.27 o 
   6  -6   8        8.27      -13.76     35.78 o 
 -11  -5   8      172.35      178.64     30.71 o 
 -10  -5   8      100.11      106.26     26.41 o 
  -9  -5   8      271.61      326.14     32.49 o 
  -8  -5   8      298.63      332.27     33.21 o 
  -7  -5   8        5.24       10.03     20.06 o 
  -6  -5   8      138.15      126.28     32.27 o 
  -5  -5   8      100.88       55.64     25.55 o 
  -4  -5   8     1090.92     1180.57     69.09 o 
  -3  -5   8     1771.31     1744.95     82.22 o 
  -2  -5   8      128.45      142.41     32.37 o 
  -1  -5   8      945.25      977.45     63.71 o 
   0  -5   8       24.78       54.61     20.27 o 
   1  -5   8      116.30      136.81     19.48 o 
   2  -5   8      135.78      132.31     20.64 o 
   3  -5   8      176.17      148.93     36.20 o 
   4  -5   8      579.92      573.68     56.88 o 
   5  -5   8       22.99       22.65     34.13 o 
   6  -5   8      353.51      527.14     62.98 o 
   7  -5   8        8.84      -16.34     22.44 o 
 -11  -4   8       65.78       92.46     37.44 o 
 -10  -4   8       27.35        2.98     19.30 o 
  -9  -4   8      217.84      213.00     27.01 o 
  -8  -4   8       32.15       20.24     18.46 o 
  -7  -4   8       75.72       88.12     27.51 o 
  -6  -4   8      259.84      284.52     41.47 o 
  -5  -4   8      448.53      422.17     41.89 o 
  -4  -4   8     1013.01      991.51     61.85 o 
  -3  -4   8        0.49       17.48     23.37 o 
  -2  -4   8     2572.38     2726.74     99.18 o 
  -1  -4   8     1417.23     1377.35     41.52 o 
   0  -4   8      329.26      290.86     23.47 o 
   1  -4   8      454.44      429.22     29.08 o 
   2  -4   8       67.47       61.52     18.34 o 
   3  -4   8      540.40      588.27     53.06 o 
   4  -4   8       41.90       48.40     31.44 o 
   5  -4   8      330.19      335.40     46.02 o 
   6  -4   8      259.28      225.25     41.99 o 
   7  -4   8      169.97      168.06     46.23 o 
 -11  -3   8        1.47       17.58     24.61 o 
 -10  -3   8       13.87        9.93     22.65 o 
  -9  -3   8       70.46       87.47     21.57 o 
  -8  -3   8       45.04       30.06     18.22 o 
  -7  -3   8       67.23       37.03     30.51 o 
  -6  -3   8        0.20      -12.93     17.58 o 
  -5  -3   8       13.96       11.89     17.89 o 
  -4  -3   8        7.92       -2.38     21.72 o 
  -3  -3   8        0.29        3.52     15.93 o 
  -2  -3   8      207.49      183.48     20.32 o 
  -1  -3   8       44.16       29.99     12.07 o 
   0  -3   8      406.49      369.35     26.48 o 
   1  -3   8      529.60      475.92     29.12 o 
   2  -3   8      558.87      542.08     32.20 o 
   3  -3   8       87.10       95.05     26.99 o 
   4  -3   8        1.59       13.55     20.68 o 
   5  -3   8       68.90       56.06     32.37 o 
   6  -3   8        0.26        0.00     21.51 o 
   7  -3   8      272.03      290.00     47.06 o 
 -12  -2   8       56.54       74.26     37.23 o 
 -11  -2   8      144.52      135.38     34.85 o 
 -10  -2   8       61.62       43.64     26.27 o 
  -9  -2   8        0.13       20.27     15.79 o 
  -8  -2   8     1855.11     1697.81     59.99 o 
  -7  -2   8      180.98      199.19     41.47 o 
  -6  -2   8      514.60      515.25     47.99 o 
  -5  -2   8      109.59       82.53     23.17 o 
  -4  -2   8      192.71      153.07     26.06 o 
  -3  -2   8       37.48       35.14     11.48 o 
  -2  -2   8        2.09        6.21      9.19 o 
  -1  -2   8     2197.57     2272.80     53.32 o 
   0  -2   8       38.59       39.67     12.55 o 
   1  -2   8      136.79      132.74     17.72 o 
   2  -2   8      258.46      228.65     22.34 o 
   3  -2   8       62.27       64.54     28.54 o 
   4  -2   8       69.87       74.57     29.37 o 
   5  -2   8        0.25       -8.07     25.34 o 
   6  -2   8        3.15       -3.72     20.48 o 
   7  -2   8        0.08       -4.55     23.48 o 
 -12  -1   8       40.50       64.95     35.89 o 
 -11  -1   8      489.19      480.91     56.88 o 
 -10  -1   8       47.08       28.54     31.23 o 
  -9  -1   8      473.07      475.02     52.23 o 
  -8  -1   8      750.99      806.80     41.21 o 
  -7  -1   8     3421.48     3551.74    122.25 o 
  -6  -1   8     4194.59     4267.21    129.49 o 
  -5  -1   8       95.50       86.15     24.10 o 
  -4  -1   8     2732.20     2645.12     50.01 o 
  -3  -1   8      234.33      218.46     17.23 o 
  -2  -1   8     1846.46     1719.30     44.70 o 
  -1  -1   8     2237.21     2410.47     77.77 o 
   0  -1   8     3991.65     4180.57     75.57 o 
   1  -1   8     3935.81     4042.41     78.10 o 
   2  -1   8        3.41      -13.39     11.36 o 
   3  -1   8     1245.52     1152.92     46.27 o 
   4  -1   8        4.84       -6.72     18.72 o 
   5  -1   8      530.03      534.90     58.33 o 
   6  -1   8      287.09      288.86     49.75 o 
   7  -1   8       25.65       27.82     27.10 o 
 -12   0   8       70.55      103.84     39.61 o 
 -11   0   8       99.85      134.86     41.37 o 
 -10   0   8      310.33      401.28     53.88 o 
  -9   0   8      414.89      434.68     50.47 o 
  -8   0   8        2.07       -6.10     30.41 o 
  -7   0   8     2423.18     2263.20     96.39 o 
  -6   0   8      581.40      593.29     29.67 o 
  -5   0   8     1633.68     1610.13     49.02 o 
  -4   0   8     1226.05     1149.58     36.54 o 
  -3   0   8      763.99      780.35     30.24 o 
  -2   0   8      731.78      595.42     33.35 o 
  -1   0   8      356.90      386.92     24.81 o 
   0   0   8     5366.83     5586.71     88.03 o 
   1   0   8     1249.96     1156.29     42.35 o 
   2   0   8     1437.94     1422.76     47.96 o 
   3   0   8     1975.95     2065.07     60.07 o 
   4   0   8      109.48      121.62     30.20 o 
   5   0   8      569.83      687.76     64.54 o 
   6   0   8        7.26        2.28     29.48 o 
   7   0   8      292.98      311.61     53.78 o 
 -12   1   8       10.89       -6.83     23.89 o 
 -11   1   8        0.77        2.90     30.82 o 
 -10   1   8        4.10       24.92     24.72 o 
  -9   1   8        8.98       21.72     23.99 o 
  -8   1   8      109.32      108.39     36.61 o 
  -7   1   8        0.13      -15.63     12.05 o 
  -6   1   8       41.09       38.67     12.49 o 
  -5   1   8        5.73        2.10     11.21 o 
  -4   1   8      388.43      369.26     23.81 o 
  -3   1   8        8.47        4.49     11.14 o 
  -2   1   8        5.95        3.62     15.25 o 
  -1   1   8      164.63      138.66     16.70 o 
   0   1   8      165.19      129.14     17.82 o 
   1   1   8      250.98      233.79     26.32 o 
   2   1   8      262.96      284.59     24.02 o 
   3   1   8      140.40      140.84     22.34 o 
   4   1   8      794.31      887.88     69.09 o 
   5   1   8        2.78        7.55     29.06 o 
   6   1   8       64.26       63.71     29.27 o 
   7   1   8       47.44       68.16     32.06 o 
 -12   2   8        0.00      -16.55     22.65 o 
 -11   2   8      120.42      131.24     34.75 o 
 -10   2   8      108.06      156.48     41.68 o 
  -9   2   8       48.56       77.52     14.68 o 
  -8   2   8      132.39       97.31     17.80 o 
  -7   2   8        4.98       -2.86     12.68 o 
  -6   2   8     1032.54     1050.77     42.00 o 
  -5   2   8      189.43      175.26     19.75 o 
  -4   2   8      198.70      208.35     19.32 o 
  -3   2   8      877.16      781.97     43.13 o 
  -2   2   8       63.57       56.15     14.20 o 
  -1   2   8       37.55       30.73     12.75 o 
   0   2   8       23.85       16.72     12.61 o 
   1   2   8      203.31      183.77     18.80 o 
   2   2   8      430.77      380.39     42.09 o 
   3   2   8       27.00       14.58     19.65 o 
   4   2   8      105.46       85.32     27.72 o 
   5   2   8       37.43       58.64     31.44 o 
   6   2   8       28.93       12.41     24.20 o 
   7   2   8        2.94      -24.10     22.44 o 
 -12   3   8      136.07      109.94     35.68 o 
 -11   3   8      355.14      342.12     55.23 o 
 -10   3   8      114.02      125.25     19.22 o 
  -9   3   8      411.02      402.44     32.34 o 
  -8   3   8       80.50       62.02     17.22 o 
  -7   3   8     1614.46     1593.29     55.72 o 
  -6   3   8      427.54      401.34     28.25 o 
  -5   3   8      595.13      576.52     31.20 o 
  -4   3   8     2736.15     2621.50     62.08 o 
  -3   3   8        5.05      -17.88     11.92 o 
  -2   3   8     2157.71     2133.54     74.57 o 
  -1   3   8      634.46      620.82     30.08 o 
   0   3   8     1251.72     1259.27     40.35 o 
   1   3   8      269.50      272.21     38.78 o 
   2   3   8      752.35      714.34     59.78 o 
   3   3   8     1141.22     1076.94     74.46 o 
   4   3   8       65.22       46.44     23.37 o 
   5   3   8      249.25      247.08     42.09 o 
   6   3   8       43.14       34.44     26.06 o 
 -12   4   8      214.76      240.04     50.78 o 
 -11   4   8       11.95       10.75     15.53 o 
 -10   4   8      470.66      506.18     32.04 o 
  -9   4   8       12.69       19.89     15.99 o 
  -8   4   8       40.13       36.62     17.85 o 
  -7   4   8        5.97       11.31     15.49 o 
  -6   4   8      618.94      572.99     33.89 o 
  -5   4   8     2406.61     2365.08     77.00 o 
  -4   4   8      732.35      704.41     35.17 o 
  -3   4   8     3262.27     3196.98    125.04 o 
  -2   4   8     1005.60     1050.36     39.21 o 
  -1   4   8       33.96       27.61     23.06 o 
   0   4   8      417.13      415.03     43.85 o 
   1   4   8      124.23      114.39     27.41 o 
   2   4   8      582.06      672.56     58.54 o 
   3   4   8       75.19       65.88     24.41 o 
   4   4   8      431.30      432.10     54.61 o 
   5   4   8      369.64      355.05     50.57 o 
   6   4   8       35.57       32.06     26.48 o 
 -12   5   8        2.18      -11.58     13.19 o 
 -11   5   8        8.37       28.65     16.33 o 
 -10   5   8      209.18      212.26     26.91 o 
  -9   5   8       33.71       22.56     18.98 o 
  -8   5   8       37.85       25.12     15.78 o 
  -7   5   8       30.26       21.25     12.76 o 
  -6   5   8      139.18       92.36     19.42 o 
  -5   5   8      420.66      421.43     30.34 o 
  -4   5   8      134.86      112.02     19.02 o 
  -3   5   8      721.21      711.24     34.64 o 
  -2   5   8      180.75      208.60     32.27 o 
  -1   5   8      217.91      199.09     32.37 o 
   0   5   8      275.34      238.70     36.20 o 
   1   5   8       26.91        1.45     24.92 o 
   2   5   8       81.31       69.09     30.20 o 
   3   5   8        7.46       -9.62     17.17 o 
   4   5   8      705.55      662.94     64.95 o 
   5   5   8        0.81        5.27     22.65 o 
 -11   6   8      160.42      177.66     23.76 o 
 -10   6   8        0.15        1.91     16.70 o 
  -9   6   8        8.27       -1.02     14.64 o 
  -8   6   8        2.25        1.15     14.52 o 
  -7   6   8        1.47        9.97     16.49 o 
  -6   6   8       54.79       47.14     17.72 o 
  -5   6   8      122.15      113.14     21.13 o 
  -4   6   8       47.34       40.10     15.72 o 
  -3   6   8       91.95       79.22     28.34 o 
  -2   6   8       20.08        8.89     23.27 o 
  -1   6   8        7.13       11.07     24.82 o 
   0   6   8        0.47       -9.10     16.55 o 
   1   6   8       89.38       71.05     25.75 o 
   2   6   8        0.07      -17.79     24.61 o 
   3   6   8       20.93       41.47     31.34 o 
   4   6   8       52.45       68.88     28.34 o 
   5   6   8       12.88        4.55     22.65 o 
 -11   7   8       18.14       25.25     18.93 o 
 -10   7   8      165.92      184.33     29.34 o 
  -9   7   8      361.36      327.96     34.55 o 
  -8   7   8      133.87      125.62     25.70 o 
  -7   7   8      645.64      698.25     44.63 o 
  -6   7   8        4.85       -8.64     12.31 o 
  -5   7   8      424.10      441.20     48.71 o 
  -4   7   8        1.47        1.14     17.69 o 
  -3   7   8      626.84      600.47     55.33 o 
  -2   7   8      860.53      833.69     65.47 o 
  -1   7   8       49.28       42.30     27.82 o 
   0   7   8        7.89       18.51     26.06 o 
   1   7   8        0.29      -13.10     13.53 o 
   2   7   8      198.12      212.78     29.71 o 
   3   7   8       85.45       53.57     25.65 o 
   4   7   8      161.74      145.52     37.23 o 
 -10   8   8      369.39      384.81     39.17 o 
  -9   8   8        0.90        1.39     14.71 o 
  -8   8   8     1111.26     1202.00     58.75 o 
  -7   8   8      211.67      186.87     27.22 o 
  -6   8   8      562.15      644.53     62.67 o 
  -5   8   8      105.10      107.46     34.34 o 
  -4   8   8      225.23      192.16     35.27 o 
  -3   8   8      558.27      617.85     60.09 o 
  -2   8   8       45.44       37.65     28.75 o 
  -1   8   8     1755.03     1684.05     63.95 o 
   0   8   8      341.26      346.28     34.76 o 
   1   8   8      338.23      350.99     36.23 o 
   2   8   8      486.10      559.02     42.27 o 
   3   8   8       43.88        9.96     17.83 o 
  -9   9   8       58.18       52.77     23.58 o 
  -8   9   8      137.53      169.92     46.02 o 
  -7   9   8       12.72        8.89     29.17 o 
  -6   9   8      417.51      408.42     56.88 o 
  -5   9   8       22.91       -4.65     27.72 o 
  -4   9   8       45.80       72.50     34.54 o 
  -3   9   8       23.40       14.27     22.03 o 
  -2   9   8      114.01      104.97     32.37 o 
  -1   9   8      580.99      606.99     63.50 o 
   0   9   8       42.60       36.93     19.23 o 
   1   9   8      270.72      243.79     34.13 o 
   2   9   8       17.59       15.80     22.48 o 
  -8  10   8        0.99       22.96     27.41 o 
  -7  10   8       26.37       27.10     32.37 o 
  -6  10   8       13.35       15.31     23.37 o 
  -5  10   8        0.02       11.38     31.54 o 
  -4  10   8       47.66       56.78     29.58 o 
  -3  10   8        5.95      -14.48     19.55 o 
  -2  10   8        0.40        8.38     24.10 o 
  -1  10   8        1.58        5.58     31.75 o 
   0  10   8       17.85       -0.62     29.17 o 
  -5  11   8      235.59      208.81     50.88 o 
  -4  11   8       80.16       64.85     37.96 o 
  -3  11   8      119.63      106.42     36.92 o 
  -5 -10   9        3.47      -16.86     25.13 o 
  -4 -10   9      356.82      314.61     46.54 o 
  -3 -10   9       18.13        4.03     30.20 o 
  -2 -10   9      235.95      221.63     44.68 o 
  -1 -10   9       46.51       53.68     26.89 o 
   0 -10   9       75.69       81.08     28.44 o 
   1 -10   9      254.95      270.66     49.64 o 
   2 -10   9        7.93        2.17     23.27 o 
  -7  -9   9      453.86     1696.34    114.70 o 
  -6  -9   9       33.22       30.82     30.30 o 
  -5  -9   9      346.41      380.08     51.50 o 
  -4  -9   9      435.44      530.45     58.33 o 
  -3  -9   9      123.71       96.39     34.85 o 
  -2  -9   9      211.89      262.90     45.82 o 
  -1  -9   9        0.13       -3.62     19.24 o 
   0  -9   9      590.41      568.31     59.36 o 
   1  -9   9      143.76      123.90     38.16 o 
   2  -9   9      438.28      469.02     58.85 o 
   3  -9   9      476.57      472.85     56.99 o 
  -8  -8   9       59.79      122.76     39.71 o 
  -7  -8   9       46.19       33.93     19.11 o 
  -6  -8   9      117.40      111.08     29.89 o 
  -5  -8   9       13.07        4.55     19.03 o 
  -4  -8   9        7.32       29.06     20.37 o 
  -3  -8   9       49.68       36.40     28.44 o 
  -2  -8   9      132.28       92.05     28.75 o 
  -1  -8   9      171.58      188.95     35.58 o 
   0  -8   9      339.34      285.14     42.71 o 
   1  -8   9       45.88       49.13     29.89 o 
   2  -8   9      168.01      169.30     35.06 o 
   3  -8   9        2.79        2.59     19.96 o 
   4  -8   9      146.25      131.55     34.03 o 
  -9  -7   9        9.88       -8.00     17.14 o 
  -8  -7   9        1.84       -1.56     17.36 o 
  -7  -7   9       21.58       -9.00     26.37 o 
  -6  -7   9       15.82       -7.65     25.34 o 
  -5  -7   9       15.49        9.93     18.62 o 
  -4  -7   9        0.72       15.10     18.82 o 
  -3  -7   9       15.51       15.82     19.24 o 
  -2  -7   9        0.11       -4.55     25.03 o 
  -1  -7   9       16.77       27.72     26.37 o 
   0  -7   9        9.55       29.27     28.23 o 
   1  -7   9       35.51       53.68     28.54 o 
   2  -7   9       19.82        1.24     24.20 o 
   3  -7   9       10.59        4.16     15.43 o 
   4  -7   9      110.52       62.98     37.34 o 
   5  -7   9        9.21       -0.52     24.61 o 
 -10  -6   9       15.16       26.97     23.79 o 
  -9  -6   9      457.97      528.12     43.33 o 
  -8  -6   9       14.68       -4.93     19.05 o 
  -7  -6   9       71.09      106.73     34.75 o 
  -6  -6   9        0.96       -9.31     16.96 o 
  -5  -6   9      181.82      192.57     32.99 o 
  -4  -6   9      350.07      350.71     46.13 o 
  -3  -6   9       63.72       59.05     29.48 o 
  -2  -6   9      582.58      516.08     50.88 o 
  -1  -6   9       35.47       53.06     27.82 o 
   0  -6   9      203.12      176.54     33.10 o 
   1  -6   9       19.20        9.20     18.82 o 
   2  -6   9        1.71       -1.74     14.05 o 
   3  -6   9       20.14       32.34     17.67 o 
   4  -6   9        1.19       16.03     24.51 o 
   5  -6   9       41.74       38.58     35.47 o 
   6  -6   9       32.95       42.30     29.27 o 
 -10  -5   9      428.05      463.57     40.12 o 
  -9  -5   9      103.01       99.42     23.39 o 
  -8  -5   9      161.17      141.20     22.90 o 
  -7  -5   9      127.71      156.17     38.06 o 
  -6  -5   9        3.98      -18.72     23.06 o 
  -5  -5   9      502.37      434.79     45.20 o 
  -4  -5   9      335.89      329.92     44.58 o 
  -3  -5   9     1969.11     2113.44     96.39 o 
  -2  -5   9     1109.52     1107.76     71.57 o 
  -1  -5   9      332.11      329.40     40.75 o 
   0  -5   9      289.14      289.69     41.78 o 
   1  -5   9       13.92        1.05     14.24 o 
   2  -5   9      219.28      210.32     25.52 o 
   3  -5   9      283.20      253.98     27.68 o 
   4  -5   9      363.09      348.33     49.85 o 
   5  -5   9      430.57      507.49     56.37 o 
   6  -5   9       11.19       16.24     26.99 o 
 -11  -4   9       79.02      134.24     35.47 o 
 -10  -4   9        3.26        7.76     20.64 o 
  -9  -4   9      157.95      130.53     25.19 o 
  -8  -4   9      149.63      148.69     26.53 o 
  -7  -4   9      127.23      122.25     36.09 o 
  -6  -4   9      548.00      487.53     48.51 o 
  -5  -4   9       13.51       -7.24     18.20 o 
  -4  -4   9      768.95      772.67     60.50 o 
  -3  -4   9     1375.96     1268.48     71.78 o 
  -2  -4   9        0.16        6.10     18.00 o 
  -1  -4   9      498.52      489.50     45.92 o 
   0  -4   9       15.98       16.63     12.76 o 
   1  -4   9      469.79      425.51     28.90 o 
   2  -4   9      181.50      158.47     26.73 o 
   3  -4   9      235.45      186.43     24.15 o 
   4  -4   9      593.71      799.56     65.67 o 
   5  -4   9        0.54      -16.34     28.65 o 
   6  -4   9      345.69      360.43     54.71 o 
 -11  -3   9       38.96       94.32     39.82 o 
 -10  -3   9       33.57       33.10     32.47 o 
  -9  -3   9       92.78       90.73     21.78 o 
  -8  -3   9       22.32        1.24     21.62 o 
  -7  -3   9       31.07       22.96     23.27 o 
  -6  -3   9        0.08        8.79     27.30 o 
  -5  -3   9      214.55      221.01     33.82 o 
  -4  -3   9        6.94        5.58     24.72 o 
  -3  -3   9        1.56       10.24     18.51 o 
  -2  -3   9        7.82      -11.79     15.31 o 
  -1  -3   9        0.88        5.28     15.88 o 
   0  -3   9      333.80      316.84     25.20 o 
   1  -3   9      172.90      152.94     21.16 o 
   2  -3   9        4.79        3.85     11.31 o 
   3  -3   9       92.80      100.82     18.62 o 
   4  -3   9       29.65       20.68     27.20 o 
   5  -3   9      115.08       92.15     34.65 o 
   6  -3   9       97.03      173.44     37.75 o 
 -12  -2   9      112.48      103.53     34.13 o 
 -11  -2   9        0.55      -22.34     30.41 o 
 -10  -2   9      128.42      119.76     38.78 o 
  -9  -2   9      571.42      579.27     58.64 o 
  -8  -2   9       44.86       62.26     34.23 o 
  -7  -2   9      671.86      711.13     59.99 o 
  -6  -2   9       25.20       39.30     30.61 o 
  -5  -2   9      696.52      699.24     55.33 o 
  -4  -2   9       64.81       50.47     20.06 o 
  -3  -2   9      108.36      108.69     15.22 o 
  -2  -2   9      335.79      320.58     23.98 o 
  -1  -2   9       43.18       37.21     15.87 o 
   0  -2   9     1708.24     1813.84     54.01 o 
   1  -2   9      321.46      301.91     25.09 o 
   2  -2   9       30.83       15.19     16.11 o 
   3  -2   9        2.41        2.28     15.69 o 
   4  -2   9       30.32       13.03     20.99 o 
   5  -2   9       10.59       -8.79     27.41 o 
   6  -2   9       17.27       14.69     25.24 o 
   7  -2   9        4.66        2.69     33.30 o 
 -12  -1   9      135.36      154.20     39.71 o 
 -11  -1   9      115.54      134.97     41.99 o 
 -10  -1   9       47.58       70.64     36.40 o 
  -9  -1   9        8.92       24.41     32.16 o 
  -8  -1   9     3498.88     3557.43    132.59 o 
  -7  -1   9      596.51      581.23     55.23 o 
  -6  -1   9     1726.96     1747.32     88.43 o 
  -5  -1   9     2152.72     2044.66     88.32 o 
  -4  -1   9      222.53      219.29     18.65 o 
  -3  -1   9      391.37      395.44     23.86 o 
  -2  -1   9      222.35      216.38     26.58 o 
  -1  -1   9     3509.14     3626.17    108.28 o 
   0  -1   9      897.52      895.15     39.05 o 
   1  -1   9     1875.11     1914.39     57.63 o 
   2  -1   9     1950.96     1967.29     60.40 o 
   3  -1   9      107.13      108.55     20.35 o 
   4  -1   9      462.44      472.93     34.56 o 
   5  -1   9       99.62      118.83     32.78 o 
   6  -1   9      114.12       95.05     33.10 o 
   7  -1   9       68.06      127.00     42.61 o 
 -12   0   9       59.68       70.74     37.85 o 
 -11   0   9      119.98      126.59     41.16 o 
 -10   0   9       46.45       34.34     32.68 o 
  -9   0   9      466.41      509.98     55.43 o 
  -8   0   9     1251.48     1292.26     80.88 o 
  -7   0   9      550.65      607.30     55.02 o 
  -6   0   9     2155.27     2228.86     98.56 o 
  -5   0   9       70.70       71.26     14.05 o 
  -4   0   9     2798.50     2810.25     60.23 o 
  -3   0   9      606.61      610.32     29.24 o 
  -2   0   9      738.07      690.01     32.52 o 
  -1   0   9     2468.85     2529.21     96.96 o 
   0   0   9      166.18      156.90     19.53 o 
   1   0   9     3000.27     3158.19     93.13 o 
   2   0   9      372.48      370.48     28.23 o 
   3   0   9     2031.50     2032.83     62.93 o 
   4   0   9      284.13      291.65     45.61 o 
   5   0   9      194.84      177.68     42.40 o 
   6   0   9      338.32      374.39     56.37 o 
 -12   1   9        6.76       45.09     29.99 o 
 -11   1   9        7.72        7.65     33.61 o 
 -10   1   9        1.40        0.10     29.79 o 
  -9   1   9       54.23       46.02     33.30 o 
  -8   1   9        6.03       18.51     30.61 o 
  -7   1   9       14.07       10.65     29.27 o 
  -6   1   9       77.03       78.00     17.30 o 
  -5   1   9       76.47       78.13     14.74 o 
  -4   1   9       10.02       11.62     13.77 o 
  -3   1   9       57.03       51.72     19.96 o 
  -2   1   9      366.50      355.79     26.53 o 
  -1   1   9       77.34       81.77     17.35 o 
   0   1   9      428.47      479.14     28.93 o 
   1   1   9       42.03       31.75     20.12 o 
   2   1   9      120.40      121.47     25.39 o 
   3   1   9       50.65       38.06     22.34 o 
   4   1   9      155.51      147.38     33.10 o 
   5   1   9       93.66      107.97     32.37 o 
   6   1   9       22.76       19.44     25.65 o 
 -12   2   9      123.98      139.72     44.16 o 
 -11   2   9        8.26      -17.37     30.72 o 
 -10   2   9      193.40      220.29     41.47 o 
  -9   2   9        4.67       -6.21     29.27 o 
  -8   2   9      266.17      241.26     25.30 o 
  -7   2   9       88.85       81.49     17.87 o 
  -6   2   9      111.35      104.00     19.96 o 
  -5   2   9      988.19      982.91     40.80 o 
  -4   2   9      119.68      104.80     17.00 o 
  -3   2   9      207.56      169.64     20.17 o 
  -2   2   9      120.63      112.64     17.70 o 
  -1   2   9       24.33       17.60     13.63 o 
   0   2   9      226.58      211.09     21.00 o 
   1   2   9       15.43        4.24     23.79 o 
   2   2   9      110.05      115.94     32.78 o 
   3   2   9       28.91       10.76     19.34 o 
   4   2   9       26.27       18.20     20.99 o 
   5   2   9       29.58       42.40     26.17 o 
   6   2   9        0.41      -23.68     28.13 o 
 -12   3   9       27.91       29.37     29.06 o 
 -11   3   9      506.97      635.64     65.88 o 
 -10   3   9      277.09      278.62     44.78 o 
  -9   3   9        1.13      -12.93     13.55 o 
  -8   3   9       12.96       31.10     16.76 o 
  -7   3   9      246.05      243.76     26.19 o 
  -6   3   9      868.07      874.04     41.21 o 
  -5   3   9      452.70      414.27     28.72 o 
  -4   3   9      891.04      921.53     40.64 o 
  -3   3   9     2058.21     2003.40     56.69 o 
  -2   3   9      225.39      193.72     21.42 o 
  -1   3   9      980.61      944.48     39.23 o 
   0   3   9       25.85       33.41     25.55 o 
   1   3   9      394.71      402.62     47.57 o 
   2   3   9       20.08       37.44     22.44 o 
   3   3   9       99.77       99.29     28.96 o 
   4   3   9      196.37      215.02     39.40 o 
   5   3   9        9.07        7.55     27.72 o 
   6   3   9      252.69      224.84     44.58 o 
 -12   4   9      118.76       95.36     42.82 o 
 -11   4   9      441.49      452.89     58.12 o 
 -10   4   9        8.12        2.28     17.30 o 
  -9   4   9        2.87        4.05     17.01 o 
  -8   4   9       95.57       96.18     20.51 o 
  -7   4   9      129.40      113.01     19.73 o 
  -6   4   9      771.50      787.44     40.70 o 
  -5   4   9      136.40      114.72     26.79 o 
  -4   4   9     2656.92     2842.97     70.20 o 
  -3   4   9       51.58       54.78     16.13 o 
  -2   4   9     1004.71      957.83     39.77 o 
  -1   4   9      243.68      263.21     38.99 o 
   0   4   9        4.72       14.38     19.44 o 
   1   4   9      191.25      151.20     34.75 o 
   2   4   9        3.88       13.55     19.44 o 
   3   4   9     1077.22     1033.29     76.33 o 
   4   4   9      132.74      104.25     31.13 o 
   5   4   9      237.81      332.30     53.37 o 
 -12   5   9        0.76       -7.55     23.48 o 
 -11   5   9        8.15        2.06     14.46 o 
 -10   5   9       27.00       17.39     20.23 o 
  -9   5   9       34.19       14.56     18.15 o 
  -8   5   9       15.54       16.14     18.41 o 
  -7   5   9       94.64       96.67     19.34 o 
  -6   5   9       61.40       64.51     18.97 o 
  -5   5   9      102.25       93.52     18.48 o 
  -4   5   9      212.83      225.83     23.88 o 
  -3   5   9      447.76      421.24     43.95 o 
  -2   5   9      322.56      247.18     35.47 o 
  -1   5   9       24.45       12.20     18.31 o 
   0   5   9      245.84      282.55     40.13 o 
   1   5   9       33.65       20.27     27.92 o 
   2   5   9       77.96      104.87     30.10 o 
   3   5   9      384.69      403.55     51.92 o 
   4   5   9      148.36      166.61     37.44 o 
   5   5   9       62.14       22.55     32.16 o 
 -11   6   9        6.22       27.51     25.44 o 
 -10   6   9      132.91      136.11     26.35 o 
  -9   6   9       10.01        5.08     13.19 o 
  -8   6   9      175.14      193.56     27.68 o 
  -7   6   9       12.17        0.76     14.12 o 
  -6   6   9       17.45       17.02     12.63 o 
  -5   6   9       60.86       35.06     17.84 o 
  -4   6   9      965.77      948.38     67.12 o 
  -3   6   9      320.89      288.86     39.61 o 
  -2   6   9      247.86      232.18     36.92 o 
  -1   6   9       87.86       96.18     26.99 o 
   0   6   9       26.11       15.93     18.72 o 
   1   6   9        2.77       -5.58     18.31 o 
   2   6   9      111.39      105.08     36.72 o 
   3   6   9       40.66       53.78     28.54 o 
   4   6   9        3.44        6.93     28.75 o 
 -11   7   9      290.59      325.23     37.37 o 
 -10   7   9       84.50       85.52     23.45 o 
  -9   7   9      695.05      637.37     44.21 o 
  -8   7   9      603.01      630.64     43.31 o 
  -7   7   9      190.54      166.02     24.23 o 
  -6   7   9       45.89       39.12     15.93 o 
  -5   7   9        0.28      -16.96     15.72 o 
  -4   7   9      487.88      529.63     56.78 o 
  -3   7   9       45.81       39.51     22.34 o 
  -2   7   9      384.58      436.86     52.95 o 
  -1   7   9      381.50      437.27     51.81 o 
   0   7   9       65.22       51.40     29.79 o 
   1   7   9      456.34      445.44     56.88 o 
   2   7   9        9.33       -8.58     18.31 o 
   3   7   9      140.65      192.68     43.23 o 
 -10   8   9      219.04      217.23     31.74 o 
  -9   8   9      610.75      588.00     44.62 o 
  -8   8   9       46.05       30.90     21.28 o 
  -7   8   9      915.06      952.73     79.95 o 
  -6   8   9       28.92       49.13     31.44 o 
  -5   8   9      184.94      202.29     38.06 o 
  -4   8   9      105.77       77.67     27.82 o 
  -3   8   9      147.45      125.24     32.47 o 
  -2   8   9     1008.99     1014.26     78.29 o 
  -1   8   9       57.96       80.67     29.37 o 
   0   8   9      794.88      927.29     79.01 o 
   1   8   9       72.99      144.38     35.99 o 
   2   8   9      259.00      218.22     46.23 o 
  -9   9   9       57.40       75.29     38.27 o 
  -8   9   9      159.18      163.41     46.13 o 
  -7   9   9      162.69       87.19     38.06 o 
  -6   9   9       46.65       58.33     34.96 o 
  -5   9   9      196.50      226.50     42.09 o 
  -4   9   9       15.71       -1.14     26.37 o 
  -3   9   9      278.14      221.53     42.92 o 
  -2   9   9      111.16       96.80     32.58 o 
  -1   9   9      268.32      323.92     53.06 o 
   0   9   9      220.62      206.53     46.02 o 
   1   9   9       74.33       53.06     28.85 o 
  -7  10   9        0.96       17.27     26.17 o 
  -6  10   9       35.09       51.09     36.72 o 
  -5  10   9       51.39       28.75     27.61 o 
  -4  10   9        6.16        8.79     23.58 o 
  -3  10   9        0.04        1.97     22.55 o 
  -2  10   9        0.24       45.61     35.27 o 
  -1  10   9        7.11        8.89     32.27 o 
  -3 -10  10      128.91      138.79     36.40 o 
  -2 -10  10        0.85        8.58     30.92 o 
  -1 -10  10       71.08       85.43     37.13 o 
  -6  -9  10      307.91      289.89     45.51 o 
  -5  -9  10       21.51       71.78     34.75 o 
  -4  -9  10      483.27      505.22     60.40 o 
  -3  -9  10       97.88      103.63     37.85 o 
  -2  -9  10       36.25       15.72     30.92 o 
  -1  -9  10      313.69      336.54     53.26 o 
   0  -9  10       25.50        4.45     23.17 o 
   1  -9  10      607.61      832.86     77.26 o 
   2  -9  10      163.70      108.70     33.61 o 
  -7  -8  10      115.04       92.87     36.72 o 
  -6  -8  10        0.77        8.89     22.34 o 
  -5  -8  10       38.01       20.48     29.27 o 
  -4  -8  10      124.14      136.41     32.78 o 
  -3  -8  10       35.44       11.58     22.86 o 
  -2  -8  10      136.20      132.38     34.34 o 
  -1  -8  10      370.08      325.47     46.75 o 
   0  -8  10      231.18      227.94     40.23 o 
   1  -8  10       62.94       67.33     34.03 o 
   2  -8  10       84.38      134.35     34.75 o 
   3  -8  10      247.37      213.88     40.96 o 
  -8  -7  10        2.60       -1.30     17.43 o 
  -7  -7  10       91.51      113.87     32.99 o 
  -6  -7  10       25.10       12.62     21.41 o 
  -5  -7  10        4.59       13.03     27.92 o 
  -4  -7  10       49.04       25.75     21.72 o 
  -3  -7  10        3.09        6.41     26.79 o 
  -2  -7  10        8.36        1.76     20.06 o 
  -1  -7  10        4.85       21.72     27.61 o 
   0  -7  10       35.47       14.79     27.82 o 
   1  -7  10       17.22       41.58     23.79 o 
   2  -7  10        2.71        7.55     28.13 o 
   3  -7  10       20.92       -5.27     17.17 o 
   4  -7  10       14.81        8.27     27.51 o 
  -9  -6  10       63.66       64.28     26.48 o 
  -8  -6  10      425.01      443.67     39.09 o 
  -7  -6  10        7.48       -1.86     28.03 o 
  -6  -6  10      256.19      200.12     36.72 o 
  -5  -6  10       35.54       19.03     20.68 o 
  -4  -6  10       93.50      108.49     34.65 o 
  -3  -6  10      298.16      256.90     39.92 o 
  -2  -6  10       37.81       24.61     22.03 o 
  -1  -6  10      515.91      472.02     53.57 o 
   0  -6  10       17.23        8.79     25.44 o 
   1  -6  10       85.10       89.67     27.30 o 
   2  -6  10        2.29       -9.51     18.10 o 
   3  -6  10       63.55       43.31     20.95 o 
   4  -6  10      143.90      131.58     23.58 o 
   5  -6  10       13.75       -1.68     21.72 o 
 -10  -5  10       28.95       22.27     23.94 o 
  -9  -5  10      501.98      518.56     42.00 o 
  -8  -5  10       39.52       31.65     31.34 o 
  -7  -5  10      232.20      277.38     43.13 o 
  -6  -5  10      126.24      118.52     29.68 o 
  -5  -5  10       86.39       86.25     31.34 o 
  -4  -5  10     1697.51     1882.50     96.39 o 
  -3  -5  10      202.59      181.61     34.34 o 
  -2  -5  10     1297.50     1316.78     79.43 o 
  -1  -5  10      110.24      117.18     28.96 o 
   0  -5  10      253.83      263.31     37.85 o 
   1  -5  10      152.70      189.47     33.92 o 
   2  -5  10       35.00       40.53     16.35 o 
   3  -5  10      525.57      559.19     39.42 o 
   4  -5  10      140.78      127.34     23.03 o 
   5  -5  10      318.89      364.46     53.99 o 
 -11  -4  10       12.12       -0.10     24.72 o 
 -10  -4  10      187.47      245.63     44.58 o 
  -9  -4  10        1.07        5.58     19.08 o 
  -8  -4  10        9.15       18.00     31.13 o 
  -7  -4  10      191.61      209.95     43.13 o 
  -6  -4  10       26.50       16.24     21.41 o 
  -5  -4  10      342.15      347.81     42.71 o 
  -4  -4  10       80.14       85.94     27.61 o 
  -3  -4  10     1024.67     1080.77     72.09 o 
  -2  -4  10      157.87       95.25     27.10 o 
  -1  -4  10       47.14       30.72     20.48 o 
   0  -4  10      203.92      185.32     22.12 o 
   1  -4  10       23.23       13.58     13.60 o 
   2  -4  10      443.43      447.88     33.42 o 
   3  -4  10      196.15      227.85     24.74 o 
   4  -4  10      168.11      159.37     24.06 o 
   5  -4  10      409.12      372.61     33.76 o 
 -11  -3  10        9.75       12.93     33.10 o 
 -10  -3  10      277.03      280.59     51.19 o 
  -9  -3  10       61.03       70.66     21.82 o 
  -8  -3  10        0.19       10.45     31.13 o 
  -7  -3  10      210.63      197.23     37.54 o 
  -6  -3  10        2.27       -2.17     19.75 o 
  -5  -3  10      158.74      110.97     27.72 o 
  -4  -3  10      168.37      200.95     38.58 o 
  -3  -3  10        7.33       19.24     27.20 o 
  -2  -3  10       56.42       63.29     23.48 o 
  -1  -3  10      528.89      455.45     29.84 o 
   0  -3  10       93.89       72.83     16.56 o 
   1  -3  10       68.32       58.04     15.96 o 
   2  -3  10       28.95       15.90     16.41 o 
   3  -3  10      145.28      137.34     22.70 o 
   4  -3  10       79.31       59.06     17.99 o 
   5  -3  10        0.25        0.27     24.46 o 
   6  -3  10       35.34       35.27     27.92 o 
 -11  -2  10       96.43      109.52     41.78 o 
 -10  -2  10        5.86       17.37     25.65 o 
  -9  -2  10      148.94      139.83     34.34 o 
  -8  -2  10      309.37      392.70     50.57 o 
  -7  -2  10      155.06      133.62     39.20 o 
  -6  -2  10     1299.66     1223.39     76.53 o 
  -5  -2  10      149.71      138.59     29.89 o 
  -4  -2  10      561.27      469.85     44.58 o 
  -3  -2  10       20.94       15.93     25.44 o 
  -2  -2  10       16.66       21.02     15.65 o 
  -1  -2  10     1406.40     1378.75     48.36 o 
   0  -2  10       30.06       33.02     16.41 o 
   1  -2  10      152.14      118.30     18.09 o 
   2  -2  10       17.42        4.83     15.54 o 
   3  -2  10      310.90      289.43     35.32 o 
   4  -2  10      199.23      175.92     25.37 o 
   5  -2  10       18.38       11.08     18.61 o 
   6  -2  10       42.95       48.19     37.34 o 
 -12  -1  10      108.81      185.54     43.02 o 
 -11  -1  10       76.64       71.78     32.16 o 
 -10  -1  10       96.75      102.60     40.13 o 
  -9  -1  10      361.36      393.11     51.50 o 
  -8  -1  10       15.10       21.82     24.72 o 
  -7  -1  10     2088.42     2018.60     99.91 o 
  -6  -1  10      132.24      142.83     38.06 o 
  -5  -1  10     2425.68     2423.19     99.39 o 
  -4  -1  10       84.31       82.43     24.10 o 
  -3  -1  10      453.90      407.74     26.61 o 
  -2  -1  10      712.57      752.10     35.16 o 
  -1  -1  10       14.65       18.19     15.84 o 
   0  -1  10     3580.83     3643.79     80.37 o 
   1  -1  10     1168.69     1113.17     46.36 o 
   2  -1  10      359.85      388.00     30.24 o 
   3  -1  10      129.26      164.87     22.95 o 
   4  -1  10      190.17      199.64     31.70 o 
   5  -1  10      189.11      201.05     44.89 o 
   6  -1  10        1.00       -5.79     31.85 o 
 -12   0  10      154.06      156.37     47.88 o 
 -11   0  10       46.73       22.24     35.37 o 
 -10   0  10      595.60      598.82     66.81 o 
  -9   0  10       46.05       18.93     25.03 o 
  -8   0  10      779.06      820.14     69.50 o 
  -7   0  10       51.32       70.12     35.99 o 
  -6   0  10      397.80      452.78     53.26 o 
  -5   0  10     1542.42     1508.11     79.12 o 
  -4   0  10        1.36        5.41     11.88 o 
  -3   0  10      841.98      797.30     35.88 o 
  -2   0  10      365.64      371.75     27.71 o 
  -1   0  10     3361.25     3451.69     76.26 o 
   0   0  10     2590.29     2738.34     82.32 o 
   1   0  10      160.86      140.66     20.86 o 
   2   0  10      884.11      870.14     42.25 o 
   3   0  10       60.29       42.92     28.44 o 
   4   0  10      519.55      475.43     56.78 o 
   5   0  10       96.01      104.46     38.58 o 
   6   0  10      109.77       98.04     40.75 o 
 -12   1  10       25.10       18.51     26.79 o 
 -11   1  10        5.10       -8.69     32.37 o 
 -10   1  10       86.40       62.78     37.23 o 
  -9   1  10        3.70      -10.96     30.51 o 
  -8   1  10        1.14      -24.30     28.54 o 
  -7   1  10       86.64       84.81     28.44 o 
  -6   1  10      260.76      241.08     42.71 o 
  -5   1  10      186.64      167.40     19.43 o 
  -4   1  10       30.57       24.74     15.58 o 
  -3   1  10      230.00      257.20     22.64 o 
  -2   1  10       41.04       23.00     15.82 o 
  -1   1  10      623.39      543.25     33.48 o 
   0   1  10       70.87       53.00     18.09 o 
   1   1  10       24.23       24.25     14.56 o 
   2   1  10       98.32       91.53     31.75 o 
   3   1  10        0.51      -11.79     24.61 o 
   4   1  10       28.36       17.89     22.34 o 
   5   1  10        0.47      -12.82     19.96 o 
 -12   2  10       62.57       87.91     34.96 o 
 -11   2  10       96.18       93.70     41.78 o 
 -10   2  10       62.25       95.25     39.09 o 
  -9   2  10      268.77      280.69     49.64 o 
  -8   2  10       32.89       23.99     23.68 o 
  -7   2  10       58.92       45.08     15.67 o 
  -6   2  10        6.54        1.01     14.25 o 
  -5   2  10      205.24      181.38     25.13 o 
  -4   2  10      885.18      829.56     38.46 o 
  -3   2  10       35.57       24.41     15.08 o 
  -2   2  10       67.18       45.62     16.50 o 
  -1   2  10       63.75       61.54     23.32 o 
   0   2  10       97.13       87.91     20.61 o 
   1   2  10       44.43       39.09     21.82 o 
   2   2  10       54.61       41.58     28.03 o 
   3   2  10        9.78       -5.27     18.31 o 
   4   2  10        1.40       18.93     28.34 o 
   5   2  10        7.93      -19.13     29.37 o 
 -12   3  10      274.67      290.51     50.99 o 
 -11   3  10        0.35        2.28     25.13 o 
 -10   3  10      286.18      333.85     49.75 o 
  -9   3  10      124.83      126.69     32.89 o 
  -8   3  10        4.58        7.53     14.91 o 
  -7   3  10      416.25      439.95     33.03 o 
  -6   3  10        7.44       -0.18     15.15 o 
  -5   3  10     1513.47     1454.15     52.66 o 
  -4   3  10      497.93      517.25     32.64 o 
  -3   3  10     1664.16     1676.18     55.18 o 
  -2   3  10      258.05      237.46     24.22 o 
  -1   3  10       15.26       -8.27     23.79 o 
   0   3  10      208.91      225.25     35.58 o 
   1   3  10        8.95       12.00     24.72 o 
   2   3  10      163.52      150.69     36.20 o 
   3   3  10      144.50      155.13     34.75 o 
   4   3  10      155.40      157.00     37.44 o 
   5   3  10      199.20      186.16     44.89 o 
 -12   4  10       23.39       18.93     37.75 o 
 -11   4  10      109.64      130.31     37.23 o 
 -10   4  10      240.86      309.54     51.92 o 
  -9   4  10        0.15       -6.33     14.79 o 
  -8   4  10      304.85      361.53     31.59 o 
  -7   4  10       96.91       66.70     17.52 o 
  -6   4  10      665.74      692.50     39.74 o 
  -5   4  10     1002.95      926.54     71.00 o 
  -4   4  10      448.35      449.53     35.53 o 
  -3   4  10     1260.38     1319.92     50.44 o 
  -2   4  10        0.24       -4.03     21.10 o 
  -1   4  10       42.53       48.19     27.72 o 
   0   4  10      139.51      165.58     37.34 o 
   1   4  10      498.93      478.12     54.50 o 
   2   4  10     1105.33     1147.16     81.81 o 
   3   4  10        5.33       -1.45     26.58 o 
 -11   5  10        7.34       13.03     24.92 o 
 -10   5  10        9.23        8.15     14.91 o 
  -9   5  10       59.52       65.41     18.43 o 
  -8   5  10       10.43       -2.51     13.85 o 
  -7   5  10      118.52      114.12     31.49 o 
  -6   5  10        1.66       -5.52     15.56 o 
  -5   5  10       36.84       30.50     16.93 o 
  -4   5  10      449.31      503.05     50.68 o 
  -3   5  10      197.68      157.41     33.72 o 
  -2   5  10       43.26       26.17     20.27 o 
  -1   5  10       16.90       27.30     25.34 o 
   0   5  10      191.83      183.58     34.96 o 
   1   5  10      170.87      138.69     33.92 o 
   2   5  10        0.33      -29.58     25.86 o 
   3   5  10      207.48      227.94     42.92 o 
   4   5  10       62.01       39.71     26.27 o 
 -11   6  10      155.67      161.33     29.59 o 
 -10   6  10       90.59       96.74     25.46 o 
  -9   6  10      172.96      178.93     27.05 o 
  -8   6  10       20.34       12.18     18.65 o 
  -7   6  10       36.17       23.47     20.48 o 
  -6   6  10       92.60      112.57     22.14 o 
  -5   6  10      271.55      272.73     38.99 o 
  -4   6  10        5.57        1.97     16.34 o 
  -3   6  10        1.39      -12.10     22.44 o 
  -2   6  10       79.56       38.99     27.82 o 
  -1   6  10       29.23        0.21     24.30 o 
   0   6  10       93.65       64.23     25.44 o 
   1   6  10       81.62       46.64     25.86 o 
   2   6  10       37.41       32.06     24.82 o 
   3   6  10        6.43       29.89     32.06 o 
 -10   7  10      492.39      503.47     41.97 o 
  -9   7  10       19.18       41.41     20.43 o 
  -8   7  10      457.48      424.11     46.33 o 
  -7   7  10      155.40      171.16     40.75 o 
  -6   7  10       19.17       37.85     28.75 o 
  -5   7  10      182.09      177.68     34.23 o 
  -4   7  10       26.92       32.37     27.51 o 
  -3   7  10      710.55      761.71     68.16 o 
  -2   7  10      211.86      162.89     35.06 o 
  -1   7  10      552.19      594.58     63.09 o 
   0   7  10      316.19      347.50     48.92 o 
   1   7  10       13.03       12.93     28.13 o 
   2   7  10      126.35      158.55     40.96 o 
  -9   8  10      348.41      298.22     34.69 o 
  -8   8  10      518.95      483.81     61.02 o 
  -7   8  10       10.82       -7.14     21.72 o 
  -6   8  10      450.41      469.75     56.37 o 
  -5   8  10        0.64      -11.17     26.89 o 
  -4   8  10      215.20      224.94     41.37 o 
  -3   8  10       92.29      109.94     36.92 o 
  -2   8  10      580.11      626.12     66.60 o 
  -1   8  10     1094.71     1111.07     86.67 o 
   0   8  10        4.22       -2.59     21.82 o 
   1   8  10      354.68      419.17     59.16 o 
  -8   9  10        0.34      -13.76     21.51 o 
  -7   9  10      134.26       83.98     31.85 o 
  -6   9  10       35.65        3.62     31.44 o 
  -5   9  10      135.30      149.96     36.82 o 
  -4   9  10       81.51      110.15     39.51 o 
  -3   9  10      120.50      100.01     38.68 o 
  -2   9  10      569.68      680.42     70.53 o 
  -1   9  10       42.01       63.09     36.40 o 
  -5  10  10       54.90       55.64     29.79 o 
  -4  10  10        0.02       10.55     24.82 o 
  -4  -9  11        1.16      -31.03     29.79 o 
  -3  -9  11      232.03      273.97     46.85 o 
  -2  -9  11      159.04      167.13     39.82 o 
  -1  -9  11       84.42      109.32     33.41 o 
   0  -9  11      122.20      152.34     38.27 o 
  -6  -8  11      122.48       67.95     35.06 o 
  -5  -8  11       32.09       25.24     24.82 o 
  -4  -8  11       36.31       47.06     33.82 o 
  -3  -8  11      132.77      102.60     39.51 o 
  -2  -8  11      103.29       73.84     37.23 o 
  -1  -8  11      275.63      301.06     51.30 o 
   0  -8  11        1.72       14.27     23.27 o 
   1  -8  11      219.74      225.46     42.71 o 
   2  -8  11       77.26       71.36     29.48 o 
  -8  -7  11       22.89       17.89     27.41 o 
  -7  -7  11        0.40       -1.34     29.68 o 
  -6  -7  11       65.49       53.68     33.10 o 
  -5  -7  11       21.56       20.27     30.41 o 
  -4  -7  11       13.68       10.34     29.79 o 
  -3  -7  11       49.26       43.54     33.10 o 
  -2  -7  11       12.82        5.27     20.89 o 
  -1  -7  11       17.25       15.82     22.03 o 
   0  -7  11        8.16       -6.72     26.48 o 
   1  -7  11       46.97       22.65     23.79 o 
   2  -7  11       25.02       14.07     27.72 o 
   3  -7  11        7.03      -22.75     27.30 o 
  -9  -6  11      128.79      133.66     26.96 o 
  -8  -6  11       66.42       91.01     32.89 o 
  -7  -6  11      348.80      347.81     52.85 o 
  -6  -6  11       38.52       46.54     25.34 o 
  -5  -6  11      305.42      319.89     45.40 o 
  -4  -6  11        3.27       -3.83     21.82 o 
  -3  -6  11      373.12      347.40     46.64 o 
  -2  -6  11      195.71      208.40     43.02 o 
  -1  -6  11       60.46       86.77     33.72 o 
   0  -6  11      411.71      417.21     50.68 o 
   1  -6  11        0.78      -23.37     26.06 o 
   2  -6  11      147.00      121.11     32.37 o 
   3  -6  11       40.94       24.51     23.48 o 
 -10  -5  11      193.54      213.57     49.54 o 
  -9  -5  11       22.71       35.17     22.44 o 
  -8  -5  11      293.43      303.86     48.51 o 
  -7  -5  11        0.40       15.10     31.23 o 
  -6  -5  11      462.43      480.09     55.95 o 
  -5  -5  11      284.79      217.50     37.75 o 
  -4  -5  11       38.43       14.27     23.37 o 
  -3  -5  11     1350.34     1476.98     87.60 o 
  -2  -5  11       24.20       -6.72     27.51 o 
  -1  -5  11      865.82      875.68     67.74 o 
   0  -5  11        0.75        9.10     26.37 o 
   1  -5  11      448.89      432.31     49.75 o 
   2  -5  11      138.37      114.49     34.85 o 
   3  -5  11        6.49        4.87     18.55 o 
   4  -5  11      648.25      697.64     46.35 o 
 -10  -4  11        3.51      -39.09     28.96 o 
  -9  -4  11        4.95        5.58     33.61 o 
  -8  -4  11       24.70       25.24     34.03 o 
  -7  -4  11        1.37        6.52     31.13 o 
  -6  -4  11      194.43      190.09     36.82 o 
  -5  -4  11      105.23      104.25     33.61 o 
  -4  -4  11      840.31      947.87     72.91 o 
  -3  -4  11       14.00       35.47     30.20 o 
  -2  -4  11      589.92      596.85     58.43 o 
  -1  -4  11      214.77      210.78     35.89 o 
   0  -4  11        1.52       -0.10     17.58 o 
   1  -4  11       70.31       68.51     17.77 o 
   2  -4  11        0.96       -2.73     20.79 o 
   3  -4  11      393.48      409.17     35.59 o 
   4  -4  11      117.83      111.48     23.39 o 
 -11  -3  11       58.89       28.23     27.61 o 
 -10  -3  11       24.43       12.31     32.99 o 
  -9  -3  11       27.89       20.17     34.23 o 
  -8  -3  11      275.37      232.29     47.78 o 
  -7  -3  11       26.66       37.85     34.96 o 
  -6  -3  11        3.88       -4.45     19.86 o 
  -5  -3  11        7.66       -0.72     19.03 o 
  -4  -3  11      404.54      361.25     48.30 o 
  -3  -3  11      335.78      350.19     46.75 o 
  -2  -3  11      367.73      389.08     47.99 o 
  -1  -3  11       59.77       57.61     24.20 o 
   0  -3  11      130.86      140.14     21.62 o 
   1  -3  11       77.05       66.09     19.13 o 
   2  -3  11        8.53       11.12     16.82 o 
   3  -3  11        5.25        8.13     14.59 o 
   4  -3  11      108.85       93.03     23.71 o 
   5  -3  11        2.48       11.74     15.99 o 
 -11  -2  11       29.42       32.58     29.27 o 
 -10  -2  11      105.23      113.76     42.09 o 
  -9  -2  11       77.11      116.14     34.85 o 
  -8  -2  11      398.87      424.24     52.95 o 
  -7  -2  11      266.40      260.42     43.23 o 
  -6  -2  11      136.43      153.38     34.44 o 
  -5  -2  11     1295.21     1329.70     80.67 o 
  -4  -2  11        6.78       14.07     19.55 o 
  -3  -2  11      369.63      343.47     42.40 o 
  -2  -2  11      331.19      347.91     41.78 o 
  -1  -2  11      247.05      287.33     26.79 o 
   0  -2  11      166.88      163.70     21.54 o 
   1  -2  11        0.72        6.41     16.07 o 
   2  -2  11      731.95      688.71     75.96 o 
   3  -2  11       28.47       15.34     17.80 o 
   4  -2  11       63.92       66.86     21.95 o 
   5  -2  11       47.82       54.71     28.85 o 
 -11  -1  11      160.31      203.74     50.68 o 
 -10  -1  11        1.08       16.65     27.10 o 
  -9  -1  11      180.53      152.76     43.75 o 
  -8  -1  11      685.37      662.32     63.71 o 
  -7  -1  11      121.84      110.04     32.06 o 
  -6  -1  11      913.27      940.11     69.60 o 
  -5  -1  11        6.90        9.41     20.27 o 
  -4  -1  11      526.24      535.32     52.12 o 
  -3  -1  11      121.27      100.01     31.96 o 
  -2  -1  11       51.80       56.99     17.54 o 
  -1  -1  11     1555.23     1763.37     59.67 o 
   0  -1  11       39.31       38.65     15.75 o 
   1  -1  11      822.06      853.92     43.49 o 
   2  -1  11        9.08      -10.52     15.58 o 
   3  -1  11      439.44      412.29     33.74 o 
   4  -1  11        4.42       -2.07     28.54 o 
   5  -1  11       43.72       65.05     37.34 o 
 -11   0  11      181.09      120.28     37.96 o 
 -10   0  11       50.16       32.99     28.23 o 
  -9   0  11      414.19      463.54     60.40 o 
  -8   0  11        5.20       -4.55     31.13 o 
  -7   0  11      468.90      426.51     51.40 o 
  -6   0  11      177.93      192.99     36.92 o 
  -5   0  11       61.12       77.98     27.10 o 
  -4   0  11      482.92      442.03     44.68 o 
  -3   0  11        0.45        6.53     13.90 o 
  -2   0  11     2495.97     2732.91     71.15 o 
  -1   0  11      157.57      149.32     22.79 o 
   0   0  11     1254.28     1295.86     52.02 o 
   1   0  11      354.33      335.06     30.07 o 
   2   0  11       62.23       53.88     29.48 o 
   3   0  11      124.99      144.38     36.92 o 
   4   0  11        0.31      -10.55     28.65 o 
   5   0  11      135.17      135.48     41.99 o 
 -12   1  11        1.45       16.13     39.20 o 
 -11   1  11       95.58       79.53     33.61 o 
 -10   1  11        0.09       -0.31     24.20 o 
  -9   1  11        0.42        2.38     31.54 o 
  -8   1  11       31.24       23.79     24.20 o 
  -7   1  11      159.29      149.14     33.82 o 
  -6   1  11      186.10      142.93     38.16 o 
  -5   1  11       66.39       61.32     17.25 o 
  -4   1  11      599.04      544.05     32.79 o 
  -3   1  11       50.83       29.83     20.12 o 
  -2   1  11      180.86      198.83     23.00 o 
  -1   1  11       44.28       76.37     19.55 o 
   0   1  11      143.43      134.16     23.04 o 
   1   1  11       63.83       47.78     23.58 o 
   2   1  11       99.04       89.67     28.34 o 
   3   1  11      171.56      154.72     34.85 o 
   4   1  11       21.06       38.99     31.54 o 
 -12   2  11        2.32       32.37     37.96 o 
 -11   2  11      211.82      238.39     45.61 o 
 -10   2  11      253.65      307.89     53.47 o 
  -9   2  11       26.85       30.20     34.44 o 
  -8   2  11      144.00      157.41     41.06 o 
  -7   2  11        0.60        1.03     27.72 o 
  -6   2  11      115.88      124.24     21.70 o 
  -5   2  11       89.67       97.42     19.78 o 
  -4   2  11      315.43      294.29     27.52 o 
  -3   2  11      140.78      137.55     20.07 o 
  -2   2  11       32.53       12.86     16.65 o 
  -1   2  11      445.83      466.69     32.25 o 
   0   2  11       15.68        5.79     24.30 o 
   1   2  11       12.49      -17.06     22.44 o 
   2   2  11       25.44       41.58     28.13 o 
   3   2  11        4.19       -4.65     26.48 o 
   4   2  11       71.84       65.36     35.68 o 
 -11   3  11      272.97      376.77     59.26 o 
 -10   3  11        4.20        4.86     32.27 o 
  -9   3  11      488.75      596.13     64.85 o 
  -8   3  11      539.28      577.30     61.54 o 
  -7   3  11      207.66      188.18     23.89 o 
  -6   3  11      547.77      584.43     46.75 o 
  -5   3  11      105.61      102.47     20.84 o 
  -4   3  11     1481.21     1493.14     55.52 o 
  -3   3  11        4.69       -4.00     15.28 o 
  -2   3  11      305.16      290.93     40.96 o 
  -1   3  11      108.69      142.00     34.85 o 
   0   3  11      243.00      239.01     38.27 o 
   1   3  11      536.00      520.11     54.92 o 
   2   3  11       42.24       25.55     23.17 o 
   3   3  11      509.98      533.25     62.57 o 
   4   3  11       44.48       17.69     24.92 o 
 -11   4  11       41.06       35.16     35.16 o 
 -10   4  11      183.45      197.95     40.33 o 
  -9   4  11       58.22       60.19     34.54 o 
  -8   4  11       34.75       42.57     20.30 o 
  -7   4  11      395.01      453.24     35.26 o 
  -6   4  11        0.08       -7.35     12.39 o 
  -5   4  11     1339.08     1440.85     56.32 o 
  -4   4  11      827.58      793.92     41.95 o 
  -3   4  11       85.12      105.08     30.20 o 
  -2   4  11       34.99       54.50     21.82 o 
  -1   4  11       66.77       58.64     28.03 o 
   0   4  11      779.08      804.42     67.64 o 
   1   4  11       52.51       72.09     33.51 o 
   2   4  11      325.21      395.69     54.71 o 
   3   4  11      463.40      439.03     57.09 o 
 -11   5  11        0.92       -4.96     32.27 o 
 -10   5  11        0.05        5.79     32.16 o 
  -9   5  11        0.17        3.64     19.28 o 
  -8   5  11        2.30        2.01     15.70 o 
  -7   5  11       13.52       14.33     15.10 o 
  -6   5  11       15.45        1.33     16.15 o 
  -5   5  11       19.52       10.55     16.96 o 
  -4   5  11       11.88        5.38     17.17 o 
  -3   5  11       90.16       95.36     30.72 o 
  -2   5  11        6.60      -11.89     21.82 o 
  -1   5  11       38.13       20.58     26.37 o 
   0   5  11       11.53       -2.17     18.72 o 
   1   5  11      131.65      158.75     40.96 o 
   2   5  11       77.13       37.13     34.65 o 
   3   5  11       20.49        9.20     30.30 o 
 -10   6  11       25.38       35.60     22.54 o 
  -9   6  11       87.47       73.45     24.24 o 
  -8   6  11       55.90       66.62     20.12 o 
  -7   6  11       27.05       18.69     16.57 o 
  -6   6  11      112.24       87.70     27.30 o 
  -5   6  11      228.47      224.01     38.16 o 
  -4   6  11       70.78       98.35     33.10 o 
  -3   6  11       64.58       48.51     28.65 o 
  -2   6  11      144.75      115.83     31.23 o 
  -1   6  11       94.91      109.73     34.96 o 
   0   6  11       14.89       17.48     21.20 o 
   1   6  11       20.72       17.79     29.37 o 
   2   6  11       16.79       31.85     30.41 o 
  -9   7  11      500.02      509.03     43.38 o 
  -8   7  11       27.91       21.72     31.13 o 
  -7   7  11      615.33      682.69     65.36 o 
  -6   7  11       99.55      126.07     37.65 o 
  -5   7  11       86.72       57.81     26.27 o 
  -4   7  11      733.79      705.76     66.19 o 
  -3   7  11        0.42      -18.72     25.13 o 
  -2   7  11      912.50      912.81     78.70 o 
  -1   7  11       59.91       76.43     28.96 o 
   0   7  11      176.62      171.58     38.47 o 
   1   7  11      166.17      175.09     43.54 o 
  -8   8  11      185.11      192.99     40.54 o 
  -7   8  11      176.52      212.74     42.51 o 
  -6   8  11      194.04      175.20     43.64 o 
  -5   8  11      169.47      173.65     37.75 o 
  -4   8  11        6.04      -10.24     29.06 o 
  -3   8  11      563.83      679.59     71.36 o 
  -2   8  11      264.74      221.32     47.68 o 
  -1   8  11      381.72      427.14     61.23 o 
  -6   9  11       45.05       52.33     34.65 o 
  -5   9  11        0.97        3.00     23.89 o 
  -4   9  11      134.41      155.86     39.20 o 
  -3   9  11      129.75      105.28     41.16 o 
  -5  -8  12       82.00       50.06     36.92 o 
  -4  -8  12       27.73        9.83     32.78 o 
  -3  -8  12        8.83       18.20     34.13 o 
  -2  -8  12      144.71      113.25     42.30 o 
  -1  -8  12        3.28      -35.37     30.41 o 
   0  -8  12       83.94      106.21     40.96 o 
  -7  -7  12       32.42       22.86     26.27 o 
  -6  -7  12       24.57       34.85     26.17 o 
  -5  -7  12        3.08       -1.65     31.54 o 
  -4  -7  12      114.28      111.70     34.75 o 
  -3  -7  12       28.24       18.20     33.20 o 
  -2  -7  12       24.90       33.61     34.23 o 
  -1  -7  12        2.24      -16.03     20.58 o 
   0  -7  12       35.80       38.27     26.27 o 
   1  -7  12        1.01       -8.07     28.54 o 
  -8  -6  12       36.89       11.17     36.20 o 
  -7  -6  12      295.84      332.71     54.30 o 
  -6  -6  12      298.40      305.51     51.09 o 
  -5  -6  12       21.91       21.82     24.41 o 
  -4  -6  12      399.04      407.90     56.99 o 
  -3  -6  12        0.19        1.86     23.06 o 
  -2  -6  12      309.16      319.06     47.99 o 
  -1  -6  12      229.36      246.87     47.26 o 
   0  -6  12       41.75       61.12     26.99 o 
   1  -6  12      115.27      114.59     37.75 o 
   2  -6  12       14.89       21.20     23.37 o 
  -9  -5  12       93.86      105.28     43.54 o 
  -8  -5  12       54.67       52.85     38.37 o 
  -7  -5  12      605.10      592.30     63.60 o 
  -6  -5  12        5.25      -10.45     21.31 o 
  -5  -5  12      363.07      350.71     47.26 o 
  -4  -5  12      241.94      229.70     46.44 o 
  -3  -5  12      686.37      792.01     68.47 o 
  -2  -5  12      868.24      902.57     71.88 o 
  -1  -5  12       16.72       11.48     22.24 o 
   0  -5  12      519.78      590.13     61.95 o 
   1  -5  12        0.31      -13.34     18.62 o 
   2  -5  12      156.39      149.45     39.30 o 
   3  -5  12      297.09      273.97     47.68 o 
 -10  -4  12       65.08       16.34     37.23 o 
  -9  -4  12        7.11        6.31     25.55 o 
  -8  -4  12       36.20      -14.89     33.30 o 
  -7  -4  12       67.14       33.72     35.27 o 
  -6  -4  12       94.83       65.88     35.37 o 
  -5  -4  12       45.19       42.92     31.96 o 
  -4  -4  12      229.57      200.74     39.40 o 
  -3  -4  12      667.37      690.14     65.78 o 
  -2  -4  12        0.18       18.31     21.93 o 
  -1  -4  12       64.35       48.71     31.13 o 
   0  -4  12       94.16       96.49     34.23 o 
   1  -4  12      126.04      144.27     32.27 o 
   2  -4  12      220.04      209.43     41.68 o 
   3  -4  12        1.05        4.23     15.85 o 
 -10  -3  12       31.85       64.23     39.71 o 
  -9  -3  12       62.80       94.01     35.06 o 
  -8  -3  12        2.97        6.41     25.24 o 
  -7  -3  12       82.80       79.33     38.99 o 
  -6  -3  12       28.48       21.31     30.72 o 
  -5  -3  12       34.19       -0.10     27.72 o 
  -4  -3  12        0.08       -3.93     20.27 o 
  -3  -3  12      380.04      388.56     50.26 o 
  -2  -3  12      104.95      122.56     30.72 o 
  -1  -3  12      103.41       98.25     28.75 o 
   0  -3  12      537.49      560.96     56.57 o 
   1  -3  12       12.17        5.74     17.07 o 
   2  -3  12       49.17       44.88     20.25 o 
   3  -3  12       55.20       39.97     21.06 o 
 -11  -2  12      169.95      176.44     42.61 o 
 -10  -2  12       11.04       -3.83     34.85 o 
  -9  -2  12      294.45      240.66     45.71 o 
  -8  -2  12        0.63       11.58     34.85 o 
  -7  -2  12      155.28      121.62     34.96 o 
  -6  -2  12       81.87       59.16     28.34 o 
  -5  -2  12      256.04      210.36     37.23 o 
  -4  -2  12      510.75      479.47     53.16 o 
  -3  -2  12        2.50        9.41     19.55 o 
  -2  -2  12      380.03      299.82     44.68 o 
  -1  -2  12       80.43       76.33     30.10 o 
   0  -2  12      175.17      152.91     24.13 o 
   1  -2  12      239.82      227.47     35.37 o 
   2  -2  12       33.50       29.05     19.45 o 
   3  -2  12       38.81       30.43     18.23 o 
   4  -2  12        8.71       14.48     24.41 o 
 -11  -1  12       25.18       11.89     27.82 o 
 -10  -1  12      235.98      291.13     50.47 o 
  -9  -1  12       46.38        8.79     26.89 o 
  -8  -1  12       80.63      114.39     41.27 o 
  -7  -1  12      519.04      515.04     57.81 o 
  -6  -1  12       74.47       36.40     25.34 o 
  -5  -1  12      329.15      317.71     46.54 o 
  -4  -1  12        0.19       10.45     25.96 o 
  -3  -1  12      255.66      224.22     35.89 o 
  -2  -1  12      171.57      144.07     34.13 o 
  -1  -1  12      206.18      221.36     26.14 o 
   0  -1  12      865.07      840.41     44.38 o 
   1  -1  12       25.27       17.46     17.97 o 
   2  -1  12      322.62      297.99     31.54 o 
   3  -1  12        4.69        5.69     28.96 o 
   4  -1  12        8.58      -22.13     28.85 o 
 -11   0  12       49.34       15.41     37.85 o 
 -10   0  12       93.04       71.26     32.68 o 
  -9   0  12       89.38       75.91     32.27 o 
  -8   0  12      392.13      487.53     61.54 o 
  -7   0  12        6.99       -7.03     30.20 o 
  -6   0  12      424.14      428.69     50.99 o 
  -5   0  12      433.70      424.55     52.02 o 
  -4   0  12       72.85       86.77     31.23 o 
  -3   0  12      386.98      362.39     41.78 o 
  -2   0  12       68.43       46.78     18.53 o 
  -1   0  12      888.42      905.95     45.08 o 
   0   0  12        0.47        5.03     14.18 o 
   1   0  12      505.36      416.26    120.13 o 
   2   0  12      169.40      133.10     36.30 o 
   3   0  12       12.04       41.58     31.34 o 
   4   0  12       92.57      136.21     41.37 o 
 -11   1  12        2.56       -4.86     36.09 o 
 -10   1  12        9.60        0.52     26.48 o 
  -9   1  12       18.11       20.68     35.47 o 
  -8   1  12        7.33       25.34     32.99 o 
  -7   1  12      161.94      203.33     43.64 o 
  -6   1  12       35.77       17.79     30.51 o 
  -5   1  12      216.72      222.05     37.44 o 
  -4   1  12       89.54       90.12     19.66 o 
  -3   1  12      232.32      212.20     23.51 o 
  -2   1  12       95.60       94.33     20.95 o 
  -1   1  12        0.15        0.51     16.48 o 
   0   1  12       83.10       92.98     26.99 o 
   1   1  12      218.07      212.12     40.65 o 
   2   1  12        1.62      -12.00     23.99 o 
   3   1  12       84.51       83.57     34.85 o 
 -11   2  12        5.42       -2.69     25.75 o 
 -10   2  12      182.88      228.15     51.71 o 
  -9   2  12      564.04      630.46     65.26 o 
  -8   2  12       19.17       50.37     35.27 o 
  -7   2  12      282.39      258.87     41.16 o 
  -6   2  12       66.68       72.29     33.72 o 
  -5   2  12      526.44      590.79     78.19 o 
  -4   2  12        0.40      -11.64     11.17 o 
  -3   2  12      264.55      255.44     26.16 o 
  -2   2  12      146.00      141.89     22.81 o 
  -1   2  12        6.89       40.13     28.13 o 
   0   2  12      144.94      118.42     30.30 o 
   1   2  12       17.92       23.06     27.61 o 
   2   2  12       66.11       55.64     31.23 o 
   3   2  12       51.94       39.51     31.44 o 
 -11   3  12       43.30        5.90     36.40 o 
 -10   3  12      296.18      289.79     52.44 o 
  -9   3  12       10.03       -6.00     32.16 o 
  -8   3  12      612.52      604.92     66.19 o 
  -7   3  12       32.76       20.37     23.06 o 
  -6   3  12      516.70      482.09     35.74 o 
  -5   3  12      518.43      533.67     37.13 o 
  -4   3  12      204.14      189.85     25.52 o 
  -3   3  12      729.48      667.39     56.16 o 
  -2   3  12        0.63       -4.96     21.20 o 
  -1   3  12      357.65      380.08     49.23 o 
   0   3  12      147.08      107.25     31.65 o 
   1   3  12      108.39      104.56     34.96 o 
   2   3  12      329.23      382.15     55.02 o 
   3   3  12       38.36       19.24     30.10 o 
 -11   4  12       76.03       46.02     38.89 o 
 -10   4  12        0.51       37.85     36.51 o 
  -9   4  12      229.27      273.24     45.20 o 
  -8   4  12      130.64      105.39     37.34 o 
  -7   4  12       93.76       65.04     21.54 o 
  -6   4  12      550.39      604.09     40.61 o 
  -5   4  12       31.98       33.60     18.53 o 
  -4   4  12     1067.93     1081.49     74.26 o 
  -3   4  12      103.41       95.56     26.37 o 
  -2   4  12      201.30      191.85     34.85 o 
  -1   4  12      113.90      136.72     31.75 o 
   0   4  12      152.41      130.31     33.20 o 
   1   4  12      500.01      503.98     62.67 o 
   2   4  12      117.04      131.86     39.40 o 
 -10   5  12        2.45        1.76     32.78 o 
  -9   5  12       26.90       32.68     26.17 o 
  -8   5  12       54.84       62.09     19.70 o 
  -7   5  12       17.24       11.24     18.61 o 
  -6   5  12      320.83      260.40     62.16 o 
  -5   5  12      332.01      338.61     47.06 o 
  -4   5  12      244.85      230.12     37.54 o 
  -3   5  12        0.12      -15.72     23.48 o 
  -2   5  12        6.10       47.47     28.03 o 
  -1   5  12        1.18        8.79     26.58 o 
   0   5  12      169.50      189.68     42.09 o 
   1   5  12       12.01        9.72     29.58 o 
  -9   6  12        0.22        9.00     20.88 o 
  -8   6  12      176.01      173.93     27.10 o 
  -7   6  12       45.86       33.72     23.06 o 
  -6   6  12       15.55       12.31     20.27 o 
  -5   6  12      736.96      704.41     67.22 o 
  -4   6  12      110.20      104.56     34.34 o 
  -3   6  12      101.54      112.42     35.78 o 
  -2   6  12        7.55        6.93     26.79 o 
  -1   6  12       42.54       35.47     30.20 o 
   0   6  12       67.65       96.80     37.44 o 
  -9   7  12       82.90      108.28     32.89 o 
  -8   7  12      457.19      483.81     60.81 o 
  -7   7  12       14.75       20.58     29.79 o 
  -6   7  12      330.39      365.29     53.47 o 
  -5   7  12      173.57      182.13     42.20 o 
  -4   7  12      204.22      191.75     39.09 o 
  -3   7  12      339.88      320.61     52.23 o 
  -2   7  12      158.97      172.92     38.89 o 
  -1   7  12      666.65      585.06     65.67 o 
  -7   8  12      122.02      167.23     39.40 o 
  -6   8  12       81.58       88.32     31.23 o 
  -5   8  12       18.63        4.65     30.72 o 
  -4   8  12      147.17      147.27     42.61 o 
  -3   8  12        6.58        1.24     31.13 o 
  -5  -7  13       91.32       79.95     32.89 o 
  -4  -7  13       18.01       36.40     38.06 o 
  -3  -7  13       35.12       24.61     26.99 o 
  -2  -7  13       21.16       23.27     33.92 o 
  -1  -7  13        2.29       16.44     25.65 o 
  -7  -6  13       48.80       32.89     36.82 o 
  -6  -6  13      189.18      299.72     53.68 o 
  -5  -6  13      195.55      213.26     48.61 o 
  -4  -6  13      147.20      197.02     47.68 o 
  -3  -6  13      411.91      445.54     61.54 o 
  -2  -6  13        2.24       -4.76     30.51 o 
  -1  -6  13      155.55      185.85     44.47 o 
   0  -6  13       69.42      104.97     37.85 o 
  -8  -5  13      160.26      183.89     44.58 o 
  -7  -5  13      232.83      304.48     55.74 o 
  -6  -5  13      436.55      440.58     56.57 o 
  -5  -5  13       15.45        0.00     30.92 o 
  -4  -5  13      519.29      486.91     58.12 o 
  -3  -5  13       62.95       92.87     39.51 o 
  -2  -5  13      180.34      150.69     41.78 o 
  -1  -5  13      470.96      421.96     53.88 o 
   0  -5  13       79.06       58.43     34.75 o 
   1  -5  13      280.52      262.90     47.68 o 
  -9  -4  13       36.19       29.27     31.54 o 
  -8  -4  13        3.62      -31.34     34.13 o 
  -7  -4  13      110.46       98.35     35.89 o 
  -6  -4  13       13.11        2.90     31.44 o 
  -5  -4  13       39.76       34.13     25.86 o 
  -4  -4  13       48.25       14.79     32.37 o 
  -3  -4  13      206.93      173.23     41.68 o 
  -2  -4  13      204.86      196.09     38.47 o 
  -1  -4  13      145.19      129.59     40.44 o 
   0  -4  13      336.18      327.13     50.06 o 
   1  -4  13       38.29       41.78     31.44 o 
   2  -4  13       37.38       34.03     29.89 o 
  -9  -3  13        2.36        7.96     36.30 o 
  -8  -3  13      111.54       88.43     34.75 o 
  -7  -3  13        5.66      -35.47     30.72 o 
  -6  -3  13       27.68       17.58     32.37 o 
  -5  -3  13       16.21       -5.79     22.13 o 
  -4  -3  13        7.53       10.55     29.68 o 
  -3  -3  13       96.32       75.08     35.37 o 
  -2  -3  13        8.02      -14.07     28.23 o 
  -1  -3  13      231.00      180.68     35.58 o 
   0  -3  13        5.04      -10.03     18.93 o 
   1  -3  13        0.41        3.31     26.48 o 
   2  -3  13       11.06       -1.72     15.51 o 
 -10  -2  13       28.09       15.41     28.44 o 
  -9  -2  13       85.82       91.94     35.27 o 
  -8  -2  13      312.62      352.36     58.64 o 
  -7  -2  13       47.53       44.47     29.89 o 
  -6  -2  13       55.22       -6.21     30.72 o 
  -5  -2  13       96.76       99.29     35.99 o 
  -4  -2  13       91.93       92.15     28.96 o 
  -3  -2  13      394.88      411.21     50.47 o 
  -2  -2  13        4.43        4.76     21.62 o 
  -1  -2  13      163.63      159.89     38.16 o 
   0  -2  13       64.83       39.20     29.27 o 
   1  -2  13      234.92      223.16     29.21 o 
   2  -2  13       93.19       81.02     20.97 o 
 -10  -1  13       92.92       83.77     44.26 o 
  -9  -1  13      142.38      148.10     46.02 o 
  -8  -1  13      246.37      198.98     48.71 o 
  -7  -1  13       17.71       27.72     27.30 o 
  -6  -1  13      643.89      681.04     67.85 o 
  -5  -1  13       29.45       40.23     31.75 o 
  -4  -1  13      574.32      561.17     55.02 o 
  -3  -1  13        7.32       -7.14     17.79 o 
  -2  -1  13      297.42      263.42     39.92 o 
  -1  -1  13      102.53      114.70     34.75 o 
   0  -1  13       72.23       84.81     22.11 o 
   1  -1  13      480.70      569.76     41.17 o 
   2  -1  13        5.42       22.24     28.85 o 
 -10   0  13       57.51       84.60     35.89 o 
  -9   0  13        4.18        0.62     33.72 o 
  -8   0  13      211.39      178.61     46.75 o 
  -7   0  13      381.65      386.18     56.47 o 
  -6   0  13        0.14      -24.82     29.48 o 
  -5   0  13      144.75      141.79     34.96 o 
  -4   0  13       20.57       26.17     21.93 o 
  -3   0  13       68.32       63.81     24.30 o 
  -2   0  13      112.21      108.37     20.60 o 
  -1   0  13       70.50       51.56     20.40 o 
   0   0  13      340.31      322.57     51.66 o 
   1   0  13       14.23       28.54     27.51 o 
   2   0  13      319.28      310.58     49.85 o 
 -10   1  13        5.07        2.07     35.27 o 
  -9   1  13       14.61       -4.03     34.03 o 
  -8   1  13        0.01        2.59     24.92 o 
  -7   1  13       32.08       16.24     33.20 o 
  -6   1  13        1.57       20.89     32.68 o 
  -5   1  13       52.64       22.65     30.10 o 
  -4   1  13      203.22      190.92     38.99 o 
  -3   1  13       99.52       73.66     30.25 o 
  -2   1  13       10.02       -2.69     16.96 o 
  -1   1  13       72.07       78.29     29.68 o 
   0   1  13        0.14       20.99     21.10 o 
   1   1  13      101.33       80.98     32.47 o 
   2   1  13       27.99       20.68     22.03 o 
 -10   2  13       56.77       32.27     28.85 o 
  -9   2  13      141.11      174.58     45.40 o 
  -8   2  13      138.45      123.69     35.78 o 
  -7   2  13      349.06      344.50     52.64 o 
  -6   2  13      198.14      241.91     45.51 o 
  -5   2  13      165.46      162.06     39.92 o 
  -4   2  13      248.88      194.12     26.61 o 
  -3   2  13        4.16        1.09     17.10 o 
  -2   2  13       11.82       16.24     19.96 o 
  -1   2  13      406.52      402.62     52.44 o 
   0   2  13       25.56       55.23     29.68 o 
   1   2  13       41.69       65.16     31.75 o 
   2   2  13       16.99       20.99     30.30 o 
 -10   3  13      132.40      177.27     47.57 o 
  -9   3  13      246.06      309.13     55.02 o 
  -8   3  13       85.68      125.55     39.92 o 
  -7   3  13      627.21      768.33     70.33 o 
  -6   3  13       48.79       11.89     29.89 o 
  -5   3  13      571.17      565.37     39.89 o 
  -4   3  13      496.54      545.14     55.02 o 
  -3   3  13      200.29      234.77     36.92 o 
  -2   3  13      613.78      714.96     64.43 o 
  -1   3  13       17.75       53.57     28.65 o 
   0   3  13      291.73      336.95     51.71 o 
   1   3  13       20.92       28.34     23.17 o 
 -10   4  13      189.35      182.75     41.06 o 
  -9   4  13        5.15       24.61     34.34 o 
  -8   4  13      228.82      225.56     47.68 o 
  -7   4  13       64.78       52.95     33.92 o 
  -6   4  13      198.68      231.83     30.18 o 
  -5   4  13      675.87      737.20     64.43 o 
  -4   4  13      126.08      142.93     35.99 o 
  -3   4  13      746.34      786.01     68.05 o 
  -2   4  13        6.80       -1.34     24.51 o 
  -1   4  13      383.32      405.31     53.37 o 
   0   4  13      243.95      268.48     43.95 o 
   1   4  13       26.02       12.82     30.82 o 
  -9   5  13        2.82      -35.47     30.30 o 
  -8   5  13        0.17       -8.07     28.65 o 
  -7   5  13       81.81       52.23     30.30 o 
  -6   5  13       43.72       42.20     28.75 o 
  -5   5  13       27.37       23.48     27.72 o 
  -4   5  13       37.79       37.75     29.06 o 
  -3   5  13        0.68      -12.10     23.99 o 
  -2   5  13        5.76       17.58     28.13 o 
  -1   5  13       68.14       73.64     28.13 o 
   0   5  13        5.48      -15.41     27.72 o 
  -8   6  13        0.62       11.27     22.44 o 
  -7   6  13      133.54      111.28     36.20 o 
  -6   6  13      259.20      264.76     46.33 o 
  -5   6  13       17.39       39.61     30.51 o 
  -4   6  13      113.93       80.05     34.75 o 
  -3   6  13       30.57       52.54     31.03 o 
  -2   6  13       95.39      125.87     38.16 o 
  -1   6  13       21.68       23.48     31.34 o 
  -7   7  13      269.37      255.25     48.71 o 
  -6   7  13       11.55       10.65     22.75 o 
  -5   7  13      296.22      286.79     51.61 o 
  -4   7  13       71.99       66.29     30.61 o 
  -3   7  13      178.89      209.84     46.75 o 
  -5  -6  14      134.85      135.90     38.47 o 
  -4  -6  14       80.84      121.52     44.99 o 
  -3  -6  14      107.16      112.01     43.23 o 
  -7  -5  14      179.94      190.81     44.47 o 
  -6  -5  14      101.24       74.88     33.82 o 
  -5  -5  14      143.29      203.12     41.58 o 
  -4  -5  14        0.07       -0.72     25.13 o 
  -3  -5  14       98.66      155.34     43.54 o 
  -2  -5  14       32.85       32.58     35.68 o 
  -1  -5  14      295.43      265.07     51.50 o 
  -8  -4  14       73.02       30.51     40.44 o 
  -7  -4  14        0.56      -22.44     35.58 o 
  -6  -4  14      148.00      112.01     41.99 o 
  -5  -4  14       28.51        9.31     31.85 o 
  -4  -4  14      173.06      169.92     45.20 o 
  -3  -4  14      197.21      249.56     45.09 o 
  -2  -4  14       16.26        0.21     31.65 o 
  -1  -4  14      155.10      136.00     40.13 o 
   0  -4  14        6.25       -1.65     23.17 o 
  -8  -3  14       13.17       18.72     38.58 o 
  -7  -3  14        3.03       38.68     38.68 o 
  -6  -3  14        9.71       -8.69     32.47 o 
  -5  -3  14        7.74       -2.07     31.54 o 
  -4  -3  14       17.11       35.99     32.99 o 
  -3  -3  14       23.56       -0.83     22.34 o 
  -2  -3  14        0.53      -19.55     28.96 o 
  -1  -3  14       53.29       35.27     32.47 o 
   0  -3  14       28.21       37.34     31.96 o 
  -9  -2  14       75.05       94.32     38.47 o 
  -8  -2  14       47.99       42.82     31.44 o 
  -7  -2  14      127.96      166.92     47.78 o 
  -6  -2  14        5.02       21.20     34.34 o 
  -5  -2  14      284.11      346.78     52.23 o 
  -4  -2  14       57.85       56.78     27.10 o 
  -3  -2  14      210.99      212.74     44.58 o 
  -2  -2  14       51.33       65.26     28.34 o 
  -1  -2  14      221.85      240.15     44.99 o 
   0  -2  14      181.56      149.96     34.54 o 
   1  -2  14        4.52       -3.41     28.54 o 
  -9  -1  14        0.54       -6.83     37.65 o 
  -8  -1  14      189.30      208.09     50.57 o 
  -7  -1  14       68.44       56.06     39.20 o 
  -6  -1  14      229.18      227.84     49.54 o 
  -5  -1  14      448.41      466.02     57.71 o 
  -4  -1  14      157.13      151.93     35.06 o 
  -3  -1  14      354.53      354.33     49.64 o 
  -2  -1  14        6.42       -3.21     28.75 o 
  -1  -1  14      138.54      175.92     39.09 o 
   0  -1  14      116.82       81.91     34.13 o 
   1  -1  14       83.67       84.29     29.06 o 
 -10   0  14        0.03      -23.27     26.79 o 
  -9   0  14        9.95        8.38     37.65 o 
  -8   0  14        1.65      -24.82     33.30 o 
  -7   0  14       95.17       79.74     32.47 o 
  -6   0  14       27.05        4.24     23.79 o 
  -5   0  14        0.09       -1.55     30.82 o 
  -4   0  14      103.72       54.71     32.68 o 
  -2   0  14       85.33       90.39     33.30 o 
  -1   0  14       81.40       91.98     31.60 o 
   0   0  14       83.71      107.04     34.85 o 
   1   0  14      237.72      296.51     47.26 o 
 -10   1  14        4.57       -9.51     26.99 o 
  -9   1  14        9.22       -7.24     35.37 o 
  -8   1  14        3.61       -7.24     23.89 o 
  -7   1  14        1.04      -16.03     32.27 o 
  -6   1  14        0.44        6.31     23.79 o 
  -5   1  14       48.69       44.47     33.82 o 
  -4   1  14        8.46       23.99     30.20 o 
  -3   1  14       57.37       18.93     28.54 o 
  -2   1  14       22.68       19.86     18.93 o 
  -1   1  14       57.32       55.64     26.37 o 
   0   1  14       66.18       90.70     28.65 o 
   1   1  14        0.38       -3.21     26.48 o 
  -9   2  14        1.14       25.44     37.03 o 
  -8   2  14      402.68      435.62     56.68 o 
  -7   2  14       83.65       77.26     31.34 o 
  -6   2  14      245.76      245.21     48.19 o 
  -5   2  14      145.57      154.82     40.75 o 
  -4   2  14       58.81       38.06     33.10 o 
  -3   2  14      266.57      276.14     43.13 o 
  -2   2  14      401.76      305.41     42.82 o 
  -1   2  14        2.96        5.79     27.41 o 
   0   2  14       19.37       23.48     30.30 o 
  -9   3  14      375.14      488.67     65.57 o 
  -8   3  14      436.21      479.67     62.36 o 
  -7   3  14       62.46       50.37     36.20 o 
  -6   3  14      415.29      427.86     56.37 o 
  -4   3  14      706.76      719.61     64.85 o 
  -3   3  14      397.49      411.21     51.61 o 
  -2   3  14      139.59      131.35     32.68 o 
  -1   3  14      354.27      378.22     53.16 o 
   0   3  14       41.94       43.23     32.58 o 
  -8   4  14       55.30       45.61     36.92 o 
  -7   4  14      451.48      438.20     54.30 o 
  -5   4  14       88.87       37.23     22.55 o 
  -4   4  14      255.57      297.75     47.37 o 
  -3   4  14       95.29       75.40     27.30 o 
  -2   4  14      372.71      378.22     50.99 o 
  -1   4  14        0.84       21.10     28.75 o 
  -6   5  14      130.52      150.38     38.78 o 
  -5   5  14        1.95       23.79     28.85 o 
  -4   5  14        0.00      -23.79     25.34 o 
  -3   5  14       33.24       54.40     31.96 o 
  -2   5  14       86.64       56.16     27.30 o 
  -6   6  14        1.58       16.55     30.92 o 
  -5   6  14      130.59      135.07     39.82 o 
  -4   6  14       39.62       36.72     32.78 o 
  -5  -4  15      286.47      252.14     52.54 o 
  -4  -4  15       52.36       36.51     28.85 o 
  -3  -4  15        8.62        9.62     35.99 o 
  -7  -3  15        0.09      -18.62     38.58 o 
  -6  -3  15        1.32      -22.65     32.99 o 
  -5  -3  15       11.02      -14.27     22.86 o 
  -4  -3  15        7.49        8.69     31.65 o 
  -3  -3  15       21.60      -22.86     31.75 o 
  -2  -3  15       25.41       35.16     34.23 o 
  -7  -2  15      177.46      188.54     50.99 o 
  -6  -2  15      249.50      230.53     46.33 o 
  -5  -2  15       62.93      122.35     41.37 o 
  -4  -2  15      324.51      306.03     48.40 o 
  -3  -2  15        0.45      -35.16     27.82 o 
  -2  -2  15       95.04       76.33     36.61 o 
  -1  -2  15       24.25       21.10     25.24 o 
  -8  -1  15        9.81       20.06     30.51 o 
  -7  -1  15      160.01      163.72     48.61 o 
  -6  -1  15       23.50        0.10     25.86 o 
  -5  -1  15      447.30      438.10     59.67 o 
  -4  -1  15      155.71      212.33     40.96 o 
  -3  -1  15      216.83      219.98     43.95 o 
  -2  -1  15      296.23      332.09     52.54 o 
  -1  -1  15        4.51        1.86     23.79 o 
  -8   0  15       61.40       67.85     34.85 o 
  -7   0  15        2.90      -21.20     36.20 o 
  -6   0  15        9.31        0.10     26.17 o 
  -5   0  15       85.86      124.11     41.89 o 
  -4   0  15       44.88       49.75     33.92 o 
  -3   0  15      151.25      151.00     40.02 o 
  -8   1  15       18.33       18.62     38.16 o 
  -7   1  15        8.61      -17.06     33.72 o 
  -6   1  15       23.29       22.03     26.27 o 
  -5   1  15        5.03      -16.96     31.85 o 
  -4   1  15        1.19        0.72     30.61 o 
  -1   1  15        4.02       -1.24     26.89 o 
  -8   2  15        0.37        1.24     35.06 o 
  -7   2  15      358.59      347.29     57.19 o 
  -6   2  15       32.33        2.28     34.34 o 
  -5   2  15      203.90      189.78     45.92 o 
  -2   2  15       57.68       52.02     30.41 o 
  -7   3  15      153.25      168.06     39.09 o 
  -3   3  15      421.77      484.74     57.81 o 
  -4   4  15      150.77      173.65     42.51 o 
                                                 
